# Supplementary material for: MPRAnalyze: statistical framework for massively parallel reporter assays
Source: Genome Biol. 2019 Sep 2;20:183. doi: 10.1186/s13059-019-1787-z (PMC6717970; doi:10.1186/s13059-019-1787-z)
Supplement: Supplementary file 3 — Table s1. Transcription factor binding site enrichment analysis results: BH-corrected p values. (CSV 48 kb) [file 13059_2019_1787_MOESM3_ESM.csv]

	mpranalyze.up	mpranalyze.down	mpralm.agg.up	mpralm.agg.down	mpralm.mean.up	mpralm.mean.down	all.up	all.down
GR	2.19E-14	0.16331463	2.04E-07	0.206149636	0.003377111	0.135554439	0.005650964	0.21773427
HDAC2	0.895083211	0.414653608	0.602579234	0.575437143	0.714751175	0.21981793	0.667386164	0.543126421
CMYC	1.74E-12	1	0.002203209	1	0.216026123	1	0.200446889	1
SRF	3.15E-06	1	0.013237185	1	0.090342844	1	0.113722161	1
P300	3.90E-06	2.23E-09	0.000432885	1.98E-07	0.061506992	4.01E-06	0.103692723	8.84E-06
CHD1	0.371066831	1	0.134039262	1	0.648125381	1	0.64321414	1
NRSF	0.172248852	1	0.534721823	1	0.643481471	1	0.635669847	1
SIN3AK20	0.004934508	0.16331463	0.078341283	0.218293689	0.613636649	0.182474828	0.728156555	0.248338974
SP1	0.000131794	0.984481423	0.023903112	0.964538019	0.325881558	1	0.380970552	1
TBP	0.013671062	0.766332009	0.172869669	0.920431658	0.180689802	0.92754113	0.162638678	0.928676439
CTCF	0.000493496	0.766057588	0.038605343	1	0.146107409	1	0.162638678	1
NANOG	0.744874798	3.28E-06	0.878665434	0.000900573	0.820740643	0.000139417	0.824291414	0.000916799
FOSL1	7.38E-06	1	0.005291792	1	0.093310117	1	0.103692723	1
SIX5	0.813488697	0.875647153	0.575822582	1	1	1	1	1
MAX	0.140621702	1	0.254819202	1	0.63078433	1	0.709247759	1
JUND	6.25E-07	0.437850169	0.003826536	0.59333602	0.140280799	0.358971338	0.209608753	0.358571671
POU5F1	0.222058966	4.43E-10	0.322077913	1.98E-07	0.693103858	1.87E-08	0.719821253	2.59E-07
RBBP5	0.000842372	1	0.001588971	1	0.225858907	1	0.212099141	1
YY1	0.006019275	0.984481423	0.080892154	1	0.093310117	1	0.118920868	1
TAF7	0.00031288	1	0.206882191	1	0.835983057	1	0.81566863	1
GABP	0.003103919	1	0.443867811	1	0.939195696	1	0.929227838	1
SUZ12	1	1	1	1	1	1	1	1
USF1	0.001354376	1	0.002203209	1	0.363618667	1	0.503334517	1
TEAD4	0.022119921	0.004652381	0.006100316	0.005655597	0.043040934	0.00342707	0.065909637	0.008692087
RAD21	0.003235336	1	0.104714737	1	0.2698259	1	0.276148848	1
JARID1A	0.000109959	1	0.5688105	1	1	1	1	1
ATF2	0.020444816	0.414653608	0.021278405	0.185674668	0.411665402	0.150677356	0.540110498	0.288810418
SP2	4.79E-05	1	0.289018953	1	0.514448138	1	0.49968372	1
RXRA	1	0.984481423	0.814340354	1	1	1	1	1
ATF3	5.92E-10	1	0.000234473	1	0.045715364	1	0.069596106	1
TAF1	3.52E-15	1	2.49E-07	1	0.002903124	1	0.005608213	1
SP4	1.65E-07	1	0.001765321	1	0.007398405	1	0.012296525	1
EZH2	0.995821992	1	1	1	1	1	1	1
BCL11A	0.142705683	0.005440374	0.023859879	0.000527187	0.061506992	0.000808859	0.063834895	0.004322335
TRIM28	0.003040703	1	0.056974866	1	0.450124724	1	0.540110498	1
SMAD1	0.034350391	0.023260629	0.177646159	0.011280216	0.592436127	0.0151312	0.616041687	0.0165511
SMAD23	0.006571792	0.010384608	0.265193357	0.338814012	0.38019931	0.150677356	0.560893504	0.206362941
TAL1	0.000493496	1	0.202814462	1	0.317145767	1	0.406424554	1
OTX2	0.379918328	1	1	1	0.992820594	1	0.994182734	1
GATA6	0.209613883	1	0.242476935	1	0.549004723	1	0.530864968	1
REX1	2.13E-08	1	0.008673751	1	0.045715364	1	0.052742871	1
TCF4	0.459616491	0.0756543	0.583345862	0.378660894	0.73698472	0.111454326	0.667386164	0.432005475
PAX6	0.222058966	1	0.341290128	1	0.685461058	1	0.664960552	1
GATA4	0.000131794	1	0.043462772	1	0.645750671	1	0.616635678	1
THAP11	0.000137339	0.766057588	0.221973737	0.681335373	0.727550649	0.376799894	0.709247759	0.634173793
CDX2	1	1	0.994546123	1	0.704092212	1	0.682910585	1
FOXA1	1	1	0.995678245	1	1	1	1	1
HNF4A	0.677901689	1	0.446646352	1	0.628139185	1	0.606047272	1
SALL4	1	1.14E-06	0.911227812	1.13E-06	0.749462881	4.77E-06	0.797937618	2.95E-05
STAT3	0.006341425	1	0.44790243	0.936578467	0.632440107	1	0.698982044	1
EHAND	0.013325573	1	0.811517792	1	0.939195696	1	0.929227838	1
SMAD4	3.00E-06	1	0.017704656	1	0.279973737	1	0.35730633	1
NR5A2	0.474533901	1	1	1	1	1	1	1
HNF1B	0.895083211	1	0.735333586	1	0.989478904	1	0.973457857	1
SOX17	0.78596508	1	1	1	0.91260369	1	0.878875966	1
SNAI2	0.122418394	1	0.438700348	1	0.682511718	1	0.663753789	1
EOMES	0.962703378	0.000231783	0.567943978	4.20E-05	0.69751189	0.00055539	0.664790984	0.000433069
FOXA2	1	1	1	1	1	1	1	1
BLIMP1	0.059585973	1	0.340944273	0.689868813	0.64170156	0.661785084	0.635669847	1
T	0.099268711	0.001000196	0.177646159	0.001331257	0.469091034	0.003369695	0.450296292	0.001914769
SOX2	1	5.10E-05	0.994546123	0.000114787	0.888089951	0.000139417	0.835075255	0.000910307
KLF5	5.03E-05	1	0.099890077	1	0.279129497	1	0.2738616	1
LEF1	0.533402784	0.44828968	0.442413218	0.156381296	0.68844502	0.347213605	0.666831895	0.303971861
DHAND	0.046748953	1	0.44248461	1	0.865139132	1	0.849632852	1
HEY1	3.67E-09	1	0.000358049	1	0.007398405	1	0.011397176	1
MYC	9.27E-08	1	0.001588971	1	0.036421218	1	0.043725121	1
AP1	2.92E-06	1	0.010982432	1	0.093310117	1	0.115971052	1
NFY	0.002819995	1	0.051731835	1	0.490271747	1	0.476630917	1
NFE2	1.35E-05	1	0.264757263	1	0.427089984	1	0.503334517	1
BRCA1	0.995821992	1	0.585953398	1	0.828824819	1	0.81566863	1
CEBPB	0.03782764	0.984481423	0.190920258	1	0.884796966	1	0.929227838	1
ZBTB33	0.00042632	1	0.177646159	1	0.91877127	1	0.899716815	1
ETS	0.000109959	0.033986291	0.062143471	0.375669768	0.260687214	0.317622382	0.2738616	0.592835573
NRF1	4.72E-07	1	0.074619504	1	0.276451188	1	0.260737097	1
REST	0.035957203	1	0.079153765	1	0.126039796	1	0.138354933	1
MAF	0.495357356	0.218312141	0.51701408	0.34000587	0.752902154	0.346550591	0.720765414	0.710420555
IRF	0.042483214	0.619797075	0.269054335	1	0.704092212	1	0.722440007	0.905007451
BCL	8.09E-05	0.104655282	0.02835088	0.503759785	0.260687214	0.324059019	0.2738616	0.418500137
NFKB	0.595218847	1	0.74324279	1	0.548804845	1	0.611732138	1
RFX5	0.030525924	0.737571384	0.512855233	0.509047153	0.803434431	0.288477673	0.772189971	0.607999224
SMC3	0.002250748	1	0.004897745	1	0.288830292	1	0.35730633	1
CHD2	9.36E-06	1	0.177331736	1	0.750323285	1	0.722440007	1
SPI1	0.003615786	0.651361894	0.523158307	1	1	0.661785084	0.98076504	1
GATA	0.762773224	1	0.853269622	1	0.828824819	1	0.784467878	1
ELF1	0.000928746	0.188179318	0.359991991	0.419186289	0.325881558	0.032744214	0.39819992	0.288810418
POU2F2	0.000358545	0.005646866	0.090963469	0.013467567	0.727550649	0.019661655	0.738213023	0.097695369
BATF	0.003235336	0.4891994	0.009035323	0.703297597	0.071814766	0.331849442	0.11379432	0.596046038
NR2C2	0.040659056	1	0.323915635	1	0.94070327	1	0.915788926	1
HNF4	0.149395982	1	0.42520078	1	0.659060627	1	0.61076947	1
BHLHE40	3.12E-06	1	0.005868186	1	0.126039796	1	0.147392453	1
STAT	0.026180127	0.16331463	0.266508207	0.539998964	0.709971377	0.76066708	0.722440007	0.970314006
THAP1	0.63923881	1	0.928014607	1	0.91877127	1	0.909679626	1
MXI1	0.544432542	1	0.171508032	1	0.867261873	0.94061859	0.835075255	1
TCF7L2	0.029046046	1	0.289018953	1	0.727550649	1	0.698233857	1
EBF1	0.101376913	1	0.062050704	1	0.219812548	1	0.263904581	1
PRDM1	0.0173073	0.505752444	0.053706835	0.378660894	0.216026123	0.816149105	0.19140013	0.596046038
ZNF143	0.000232951	1	0.161172797	1	0.427795933	1	0.503334517	1
SMARC	0.000277578	1	0.0750665	1	0.21675449	1	0.209228835	1
EP300	1.48E-06	0.984481423	0.006036023	1	0.144611228	0.700276657	0.11379432	1
FOXA	1	0.840658379	1	0.72370293	1	0.666689862	1	0.953873588
ESRRA	0.030464167	1	0.312502715	1	0.295784177	1	0.266097702	1
PBX3	0.058118661	1	0.257782753	1	0.913591742	1	0.893709979	1
SREBP	0.024482461	1	0.038584826	1	0.260687214	1	0.310117255	1
E2F	1.91E-07	1	0.014452532	1	0.158926426	1	0.203555746	1
NR3C1	1.09E-07	1	0.024079035	1	0.140280799	1	0.11379432	1
PAX5	0.00333304	0.737571384	0.202814462	1	0.738761243	1	0.691765692	1
SIN3A	0.000175558	1	0.004666088	1	0.226923504	1	0.190861117	1
MEF2	1	0.648170219	1	1	1	1	1	1
HSF	0.346371401	1	0.448169586	0.952405739	0.749462881	1	0.724650643	1
CTCFL	0.013671062	1	0.294697536	1	0.868309214	1	0.911601397	1
TATA	1.75E-05	0.328416438	0.024765525	0.952405739	0.380113599	0.365034979	0.445132142	0.432005475
TFAP2	1.14E-06	1	0.00598973	1	0.045715364	1	0.069596106	1
CCNT2	0.009882419	1	0.341290128	1	0.631789219	1	0.682910585	1
EGR1	4.09E-06	0.984481423	0.050981458	1	0.093310117	1	0.11379432	1
HMGN3	0.001978385	0.955171969	0.023247459	1	0.21675449	1	0.209228835	1
SIRT6	0.005573462	1	0.008728613	1	0.231783984	1	0.226994594	1
TCF12	0.075757743	1	0.051885164	1	0.276451188	1	0.299373503	1
SETDB1	0.000265172	1	0.120096203	1	0.781190258	1	0.754189319	1
ZEB1	0.690349	0.274208807	0.945187992	0.680265241	0.994629611	0.731963449	0.98076504	1
ZBTB7A	0.000928746	1	0.361709735	0.539998964	0.323341105	1	0.432953455	1
BDP1	0.040659056	1	0.098265058	1	0.638626397	1	0.688822288	1
ZNF263	0.012209109	1	0.330315222	1	0.813539657	1	0.840686225	1
MYOD1	0.016705251	0.943931953	0.074772409	1	0.276451188	1	0.253514968	1
TCF3	0.306781469	1	0.190920258	1	0.60481462	1	0.561866097	1
MYB	1	1	0.44248461	1	0.279973737	1	0.2738616	1
TFAP4	0.044598021	0.984481423	0.093305603	1	0.632440107	1	0.598021616	1
RUNX1	0.954783684	0.984481423	0.557055567	1	0.91877127	1	0.910803122	1
HOXA5	1	1	0.124509608	1	0.078632755	1	0.089025445	1
TP53	0.889334761	1	0.929351499	1	0.955141735	1	0.933715669	1
SOX5	1	0.737571384	1	0.564890329	1	1	1	0.710420555
NFIL3	0.009803103	0.656978435	0.041638595	0.708566272	0.276451188	1	0.266746145	0.928676439
REL	0.346371401	0.63678193	0.134039262	0.770691722	0.277971357	0.528107002	0.266097702	0.953873588
MYCN	0.568084156	1	0.654123098	1	0.883777318	1	0.869510812	1
NFIC	0.771948915	1	0.94788745	0.891275821	0.911201416	1	0.890209141	0.891145647
COMP1	0.889331196	0.766057588	1	0.708566272	0.91877127	1	0.911601397	0.823671486
NHLH1	0.183375139	0.718236198	0.023903112	0.684368656	0.093310117	1	0.103692723	0.596046038
TFCP2	0.512349437	0.984481423	0.187838419	1	0.275906513	1	0.308728061	1
MZF1	0.31520826	1	0.358600451	1	0.632440107	1	0.691765692	1
ZBTB6	1	1	0.922258697	1	1	1	1	1
IKZF1	0.65100736	1	0.44371569	1	0.991006325	1	0.971597564	1
IKZF2	1	1	1	1	0.758627639	1	0.728322258	1
IKZF3	1	1	1	1	0.989478904	1	0.971597564	1
CUX1	0.957544107	1	0.891012334	1	0.561541835	1	0.544389671	1
PBX1	0.724612144	1	0.994546123	1	1	1	1	1
PAX2	1	1	0.63065792	1	0.779214834	1	0.754189319	1
PRRX2	0.744874798	1	0.342992185	1	0.724982336	1	0.698233857	1
NFE2L2	0.001438311	0.155087308	0.338251504	0.708566272	0.408798829	0.347213605	0.397669063	0.225857837
CEBPA	0.690349	0.005178069	0.140954534	0.013467567	0.704092212	0.092152147	0.782456803	0.190472002
FOXQ1	1	1	1	1	1	1	1	1
FOXD3	1	1	1	1	1	1	1	1
HNF1	1	0.863611926	0.996144109	1	1	1	1	1
CCDC6	1	1	1	1	1	1	1	1
AHR	0.000885916	1	0.038605343	1	0.595228889	1	0.720765414	1
POU3F2	1	0.000731256	0.774879437	0.001402477	0.784574706	0.004220683	0.754189319	0.005726039
HSF2	1	1	1	1	1	1	1	1
SRY	1	1	0.937599835	1	0.853317313	0.876274514	0.817001293	1
NR2F2	1	1	0.994546123	1	1	1	1	1
RORA	1	0.815680226	1	1	1	0.984481097	0.992230369	1
SEF1	0.708060733	0.984481423	0.575822582	1	0.758627639	1	0.740700102	1
HAND1	1	1	0.896038386	1	1	1	1	1
AHR::ARNT	0.001260459	1	0.202814462	1	1	1	1	1
ARNT	0.082189734	1	0.008904593	1	0.554758829	1	0.544389671	1
NKX2-5	1	1	0.992606338	0.425622897	0.825709605	0.854059155	0.784467878	0.798175633
PPARA	1	0.274208807	0.829820742	0.90562597	0.91877127	0.520904713	0.907844429	0.801550048
EGR4	0.002218525	1	0.697636097	1	0.558471955	1	0.672228439	1
EGR3	1.57E-05	1	0.034582172	1	0.200764512	1	0.231239905	1
DDIT3::CEBPA	1	0.551256587	0.621589504	1	0.894962729	0.815083205	0.88565635	1
GFI1	0.446358968	1	0.620038465	1	1	1	1	1
XBP1	0.009882419	1	0.025725471	1	0.787404732	1	0.772189971	1
RREB1	0.264289968	1	0.788825475	1	0.889285358	1	0.922934945	1
HLF	0.007944499	0.766057588	0.013411096	0.511788276	0.682052019	0.224439815	0.666831895	0.925910659
LMO2	0.31520826	1	0.017061425	1	0.061506992	1	0.063834895	1
HERPUD1	0.293601001	1	0.202814462	1	0.223004217	1	0.217067411	1
NFE2L1::MAFG	1	1	1	1	0.991006325	1	0.98076504	1
NFE2L1	0.895083211	0.44828968	0.604527812	1	0.994629611	1	0.984066268	1
FOXI1	1	1	0.995678245	1	0.991006325	1	0.973457857	1
FOXF2	1	1	1	1	1	1	1	1
FOXC1	1	1	0.994546123	1	1	1	1	1
FOXD1	1	1	0.950409928	1	1	1	1	1
FOXL1	1	1	1	1	1	1	1	1
FOXF1	1	1	0.955157591	1	1	1	1	1
NFAT	1	1	0.970840974	1	0.7741522	1	0.754189319	1
PAX1	0.724612144	1	0.230843229	1	0.554758829	1	0.544389671	1
PAX3	0.202628863	1	0.497680479	1	0.828824819	1	0.81566863	1
PAX8	0.385708758	1	1	1	1	1	1	1
FOXN1	0.744874798	1	0.190920258	1	0.320893014	1	0.327559801	1
ZBTB14	0.001061684	1	0.616751297	1	0.909586241	1	0.890209141	1
PAX4	0.08197686	1	0.470279789	1	0.601725618	1	0.664960552	1
MSX1	1	1	0.903953836	1	0.865139132	1	0.838103606	1
HOXA3	0.571666124	1	0.041638595	1	0.093310117	1	0.103692723	1
EN1	0.799726566	1	0.489311777	1	0.424202091	1	0.409806597	1
SOX9	1	0.317379146	0.929351499	0.498999457	0.693103858	0.757011108	0.663753789	0.607999224
ALX1	1	0.789980038	0.81222056	0.498999457	0.592817248	0.731963449	0.560893504	0.823671486
TGIF1	1	1	1	1	1	1	1	1
MEIS1	1	1	1	1	1	1	1	1
MEIS1::HOXA9	1	1	1	1	1	1	1	1
FOXJ2	1	1	1	1	1	1	1	1
NKX6-1	1	1	0.470279789	1	0.469547887	1	0.465568571	1
NKX2-1	0.944426245	1	0.755248272	1	0.768810014	1	0.741787472	1
HMX3	0.797738666	1	0.96381055	1	0.825709605	1	0.810494938	1
PDX1	1	0.943931953	0.177646159	1	0.635925773	1	0.616041687	1
VSX2	0.803475463	1	0.064768889	1	0.297950115	1	0.291262358	1
VDR	0.031727817	0.74091354	0.154076795	0.90562597	0.549004723	1	0.622114518	1
SPZ1	0.090483175	1	0.49002377	1	0.279973737	1	0.268478024	1
ZIC1	0.00207233	0.999122249	0.004782562	0.965792238	0.093310117	1	0.120869754	1
ZIC2	0.002736315	1	0.0051781	1	0.031904824	1	0.043725121	1
ZIC3	0.000558753	1	0.001765321	1	0.010132449	1	0.016628335	1
NKX3-1	1	1	0.834088025	0.915731216	0.801551249	1	0.782456803	1
ARID5B	1	0.766332009	0.940896508	0.575437143	0.95458629	0.55030832	0.940055503	0.411203415
BPTF	1	0.944676983	0.851224189	1	0.749462881	1	0.724650643	1
POU6F1	1	1	0.410155872	1	0.424914275	1	0.41713701	1
HIF1A	0.498492909	1	0.505988282	1	1	1	1	1
ZNF423	0.876577885	1	0.221973737	1	0.539236102	1	0.515776623	1
KLF12	2.87E-05	1	0.042461466	1	0.295784177	1	0.425512857	1
FOXO4	1	1	1	1	1	1	1	1
FOXO1	1	1	1	1	0.952822033	1	0.929227838	1
FOXO3	1	1	1	1	1	1	1	1
CDC5L	1	1	0.994546123	1	1	1	1	1
TOPORS	1	1	0.896038386	1	1	1	1	1
PITX2	1	1	0.994546123	1	0.928665108	1	0.914294915	1
ATF6	0.249591934	1	0.106231972	1	0.785494234	1	0.772189971	1
TLX2	0.93618359	1	0.805712173	1	1	1	1	1
NKX2-2	0.638358329	0.999581404	0.423127964	0.770691722	0.592817248	0.493454722	0.578872283	0.592835573
NKX6-2	1	1	0.697636097	1	0.803434431	1	0.784467878	1
BACH2	0.000124552	1	0.013237185	1	0.093310117	1	0.103692723	1
PATZ1	0.003743776	1	0.048206391	1	0.425038029	1	0.528141704	1
BACH1	0.23545098	0.44828968	0.341290128	0.709499656	0.558471955	0.493454722	0.537286936	0.953873588
LHX3	1	1	0.942828142	1	1	1	1	1
ATF4	1.13E-06	1	3.55E-06	1	0.041177827	1	0.042715523	1
NR6A1	1	1	1	1	1	0.8936352	1	1
ELF2	0.988396346	1	1	1	0.918254552	1	0.901326902	1
ZBTB18	0.893253503	0.766057588	1	0.680265241	0.994629611	1	0.98076504	0.928676439
AFP	1	1	0.851967886	1	0.638626397	1	0.635669847	1
ALX4	0.644955688	1	0.202814462	1	0.279129497	1	0.266746145	1
CEBPD	0.253852233	0.671660407	0.096453982	0.965792238	0.841910388	1	0.826852723	1
CEBPG	0.078085402	0.850794063	0.171508032	1	0.991006325	1	0.98076504	1
CRX	0.655776956	1	0.916826162	1	0.60481462	1	0.59430815	1
DBP	0.59118628	1	0.855994078	1	0.994629611	1	1	1
FOXM1	1	1	0.805712173	1	1	1	1	1
NR1H4	1	1	0.896038386	1	0.918254552	1	0.904249987	1
GCM	1	1	0.814340354	1	0.784574706	1	0.76410797	1
ONECUT1	1	1	1	1	1	1	1	1
HOXA4	1	0.673759881	0.157278595	1	0.274758955	1	0.260737097	1
ITGB2	1	1	1	1	1	1	1	1
NR1H	0.065114182	1	0.190920258	1	0.782661697	1	0.75664851	1
MAZ	0.005711182	1	0.25132429	1	0.727550649	1	0.75664851	1
MTF1	0.00207233	1	0.053706835	1	0.752902154	1	0.727253428	1
PTF1A	1	1	0.841848068	1	0.542014408	1	0.503334517	1
TEF	0.296833149	1	0.314420111	0.97431713	0.929045527	0.757011108	0.918213512	1
ETV7	0.262747164	0.73551193	0.896038386	0.575437143	0.91877127	0.787310386	0.907844429	0.801550048
AP3	0.799726566	1	0.878665434	1	0.91877127	1	0.910803122	1
E4F1	0.142705683	1	0.294697536	1	0.91260369	1	0.899716815	1
TEAD2	1.06E-07	1	0.099890077	1	0.724150027	1	0.69681143	1
SMAD3	1	1	0.992606338	1	0.787404732	1	0.909679626	1
GTF2I	0.00523314	1	0.341290128	1	0.73698472	1	0.711882068	1
GTF2A	0.73282463	1	0.471436417	1	1	1	1	1
MYOG	0.895083211	1	0.289018953	1	0.648284288	1	0.635669847	1
CACBP	0.050927135	1	0.47078797	1	0.542014408	1	0.616041687	1
CACD	2.19E-05	1	0.090023619	1	0.331121137	1	0.449291315	1
RUNX2	0.171739231	0.68819833	0.897242235	0.708566272	0.91877127	1	0.906098825	1
CBX5	1	1	1	1	1	1	1	1
NR5A1	1	1	1	1	1	1	1	1
ZNF384	0.677901689	1	0.788825475	1	0.693103858	1	0.673096121	1
FOXJ1	1	1	0.929351499	1	1	1	1	1
POU1F1	1	0.000231783	0.997820671	0.001076378	1	0.000638146	1	0.001914769
HMGA1	1	0.718236198	1	0.915731216	1	0.666689862	1	0.891145647
RUNX	0.222058966	1	0.413775108	1	0.38019931	1	0.380970552	1
SMAD	1	0.766057588	0.923407993	0.708627261	0.91877127	0.935911024	1	0.596046038
FOX	1	1	0.841848068	1	0.906339218	1	0.890209141	1
RAR	0.847086484	1	0.51238324	1	0.329318628	1	0.33069182	1
AHR::ARNT::HIF1A	0.00577313	0.311757511	0.319258617	1	0.492610618	1	0.49968372	1
FOXP1	1	1	0.865843238	1	0.913591742	1	0.901326902	1
CDX	1	0.005851118	1	0.005082093	0.991006325	0.015707431	0.98076504	0.023740343
FOXP3	1	0.984481423	1	0.413389617	1	0.705280283	1	0.798175633
PTEN	0.613052452	1	0.221973737	1	0.820740643	1	0.799501572	1
AIRE	1	1	0.74324279	1	0.955141735	1	0.940055503	1
HES1	0.060055769	1	0.228278188	1	0.549004723	1	0.537286936	1
SOX	0.955000535	1	0.595242031	1	0.613595839	1	0.580227199	1
TBX5	0.771948915	1	1	0.819437496	1	1	1	1
TFE	0.540174076	1	0.221973737	1	0.784574706	1	0.76711414	1
GLI	0.871923478	1	0.583022349	1	0.693103858	1	0.673096121	1
GFI1B	0.682756751	1	0.896038386	1	1	1	1	1
HF1H3B	6.35E-05	1	0.464320275	1	0.64170156	1	0.698233857	1
GZF1	1	0.985994501	0.788825475	0.915731216	0.880120833	0.949218775	0.873328511	1
HIC1	0.001460736	0.766057588	0.099890077	1	0.703326973	1	0.667386164	1
ZBTB16	0.775689521	1	0.441796788	1	0.803279802	1	0.784467878	1
ZNF628	1	0.79890416	1	0.891275821	1	1	1	1
OVOL2	0.020647594	0.274208807	0.788825475	0.564890329	0.68341172	0.207362341	0.664960552	0.607999224
ZNF350	0.560265885	1	0.735333586	1	0.538847629	1	0.508126752	1
HOXA7	0.714707619	1	0.67498593	1	0.728469975	1	0.711882068	1
ZNF589	0.001057765	1	0.446646352	1	0.841156308	1	0.81566863	1
RBPJ	0.876577885	1	0.814340354	1	0.994629611	1	0.984066268	1
CLOCK::ARNTL	0.030042844	1	0.078902725	1	0.749462881	1	0.728156555	1
OTX	0.999217178	1	0.992606338	1	0.856091123	1	0.842296846	1
WT1	2.73E-08	1	0.010982432	1	0.069301399	1	0.103692723	1
ZNF219	0.005436385	1	0.093305603	1	0.638626397	1	0.698233857	1
DMRT1	1	1	1	1	0.91877127	1	0.907844429	1
DMRT2	1	0.955171969	1	0.891275821	1	0.625105817	1	0.925910659
DMRT3	0.690349	1	0.680835923	1	0.491404374	1	0.49968372	1
DMRTA1	1	1	0.961647833	1	0.972719373	1	0.962896615	1
DMRTA2	1	1	1	1	0.873240439	1	0.857110894	1
DMRTC2	0.980274454	1	0.762555805	1	0.758627639	1	0.73836961	1
HNF1A	1	0.799981494	0.841848068	1	0.813539657	1	0.79016062	1
MYF	0.566436376	1	0.062143471	1	0.036421218	1	0.034875056	1
ELK4	0.000339833	0.246855487	0.023859879	0.410639289	0.157005021	0.347213605	0.148918708	0.190472002
SPIB	1	0.28960635	0.879703126	1	0.681386667	0.665779044	0.663753789	1
TEAD1	0.322361934	0.478882594	0.141580649	0.473668961	0.144018848	0.152633685	0.130377391	0.411203415
HLTF	0.208268318	0.863611926	0.033485499	1	0.144611228	1	0.138354933	1
NR2E1::NFIC	0.744874798	1	0.624794526	1	0.297950115	1	0.503334517	1
NKX3-2	1	1	0.397471768	1	0.681386667	1	0.666321995	1
NOBOX	1	1	0.666177875	1	0.728469975	1	0.711882068	1
HINFP	0.000109959	1	0.361736894	1	0.91877127	1	0.994182734	1
ELF5	0.995394337	0.000778725	1	0.005249645	1	0.050065376	0.994182734	0.044149653
ESRRB	1	1	0.855994078	1	0.740294356	1	0.720765414	1
TFCP2L1	0.822257064	1	0.624794526	1	0.645750671	1	0.635669847	1
ZFX	0.104735969	1	0.98057403	1	1	1	1	1
EWSR1::FLI1	0.638358329	0.984481423	0.289018953	1	0.514448138	1	0.49968372	1
KLF4	0.000150178	1	0.088839064	1	0.260687214	1	0.274691582	1
NFATC2	0.936227744	1	0.51692374	1	0.216026123	1	0.209228835	1
INSM1	0.202053929	1	0.277715456	0.891275821	0.295784177	0.854059155	0.276148848	1
FEV	0.099833246	0.001108123	0.601759362	0.001992553	0.548804845	0.000618599	0.682910585	0.010344557
NR4A	1	1	0.809340956	1	0.681386667	1	0.664790984	1
PLAG1	0.005324921	1	0.111951079	1	0.373430308	1	0.451385176	1
NR2E3	1	0.985994501	1	0.88667205	0.928665108	1	0.915141033	1
ESR2	0.383701158	1	0.5688105	1	0.740294356	1	0.709247759	1
HIF1A::ARNT	1	1	1	1	1	1	1	1
ARID3A	0.657846335	1	0.310055832	1	0.749462881	1	0.72632085	1
ARID5A	1	0.875647153	0.823405176	0.378660894	0.785494234	1	0.76711414	0.928676439
ASCL2	0.277769683	1	0.034601785	1	0.279129497	1	0.263904581	1
BBX	1	0.984481423	1	1	1	1	1	1
BCL6B	1	1	0.937599835	1	0.632440107	1	0.615289438	1
E2F2	0.000587391	1	0.309654409	1	0.798293452	1	0.772189971	1
EHF	0.074980737	0.274208807	0.540448613	0.959305431	0.745509712	0.702111634	0.722440007	0.970314006
ELF3	1	0.002027776	0.723870241	0.027785949	0.853317313	0.000856045	0.909679626	0.013375354
FOXJ3	1	1	1	1	1	1	1	1
FOXK1	1	1	0.997820671	1	1	1	1	1
GCM1	1	0.766057588	0.71316619	1	0.752902154	1	0.724650643	1
GLIS2	0.164293156	0.804274405	0.391279011	0.770691722	0.60103656	1	0.573981754	1
ZSCAN4	1	0.901035468	0.432512832	1	0.758627639	0.771441865	0.73836961	1
GMEB1	0.267683658	1	0.053706835	1	0.91260369	1	0.899716815	1
HBP1	1	1	0.969260124	0.906496777	0.803434431	0.633846319	0.784467878	0.970314006
IRC900814	1	1	1	1	1	1	1	1
IRF4	0.895083211	0.879265811	1	0.72370293	1	0.864555696	1	0.859180624
IRF6	0.944426245	1	0.866570017	1	0.91877127	1	0.909679626	1
JDP2	1.78E-08	1	2.49E-07	1	0.045715364	1	0.103692723	1
KLF7	8.75E-07	1	0.035242546	1	0.158926426	1	0.226994594	1
MYBL1	1	1	0.809340956	1	0.549004723	1	0.529128104	1
MYF6	0.962703378	1	0.583022349	1	0.752902154	1	0.728156555	1
OSR1	0.360987091	1	0.666177875	1	0.928665108	1	1	1
OSR2	0.657374209	1	0.722633039	1	0.820740643	1	0.929227838	1
PLAGL1	0.000123364	1	0.124509608	1	0.884796966	1	0.918213512	1
RARA	1	1	0.894414299	1	0.972719373	0.914021484	0.947721908	1
RFX3	0.145843662	1	0.511080575	1	0.870176411	1	0.849632852	1
RFX7	0.088344282	0.804274405	1	1	1	1	1	1
SOX11	1	1	0.518202496	1	0.503204304	1	0.476630917	1
SOX12	1	0.213915652	0.916826162	0.025606022	1	0.486417118	1	0.206362941
SOX13	1	1	0.994546123	0.650614214	0.972719373	1	0.946042907	0.891145647
SOX14	1	0.35130231	1	1	1	1	1	1
SOX15	1	0.984481423	0.994546123	0.856198715	0.924852491	1	0.911601397	0.823671486
SOX18	1	0.297525808	1	0.187599558	1	0.365034979	1	0.183212771
SOX1	1	5.63E-06	0.997820671	3.85E-05	1	1.24E-05	1	2.67E-05
SOX21	1	1	1	1	1	1	1	1
SOX30	1	1	0.860460435	0.770691722	0.909586241	1	0.890209141	0.953873588
SOX4	1	1	0.735333586	1	0.727550649	1	0.698233857	1
SOX7	1	0.523104471	1	0.511788276	1	0.633846319	1	0.418500137
SOX8	1	0.16331463	1	0.518142963	1	0.41630342	1	0.607999224
SP100	1	1	1	1	1	1	1	1
SPDEF	0.366458783	0.414653608	0.805712173	0.564890329	1	0.697794321	1	0.514558578
TCF7L1	1	1	0.520802846	1	0.758627639	1	0.728156555	1
TCF7	1	1	1	1	1	1	1	1
TFAP2B	0.000789037	1	0.069426607	1	0.491404374	1	0.59709622	1
TFAP2E	0.105509349	1	0.604554868	1	0.828824819	1	0.929227838	1
ZBTB12	0.923887057	1	0.173130602	1	0.828824819	1	0.81566863	1
ZBTB3	1	1	0.257782753	1	0.91877127	1	0.907844429	1
ZNF35	1	1	1	1	1	1	1	1
ZNF8	0.889334761	1	0.671876057	1	1	1	1	1
ZSCAN26	1	0.71161522	0.91156783	0.575437143	0.7741522	0.182474828	0.75664851	0.452081383
ZNF281	0.002561534	0.601245472	0.338251504	1	0.63078433	1	0.689860224	1
ZNF410	0.744874798	0.984481423	0.34781577	0.690849014	0.329318628	0.935911024	0.33069182	0.953873588
ZNF691	0.960325475	0.153024385	1	0.197768647	1	0.173565143	1	0.181419752
ZNF740	0.002773969	0.973637573	0.338251504	1	0.216026123	1	0.263904581	1
ALX3	0.804141081	1	0.295133004	1	0.512936104	1	0.503334517	1
ARX	1	1	0.486072654	1	0.801551249	1	0.783631786	1
BARHL1	1	0.984481423	0.851967886	1	0.821067652	1	0.799501572	1
BARHL2	1	0.920679671	0.896038386	1	0.918254552	1	0.900874718	1
BARX1	1	0.835349028	1	0.915731216	1	1	0.994182734	1
BARX2	1	1	1	1	1	1	1	1
BSX	1	1	0.788825475	1	0.499208182	1	0.499124579	1
CDX1	1	1	1	1	0.828824819	1	0.81566863	1
CPHX	0.208268318	0.863611926	0.173219886	0.996696875	0.749462881	1	0.728156555	0.891145647
DBX1	1	1	0.71316619	1	0.836545448	1	0.826192938	1
DBX2	1	0.702788062	1	0.827432776	1	1	1	1
DLX1	1	1	0.330832747	1	0.158926426	1	0.148918708	1
DLX2	1	1	0.942239134	1	0.469091034	1	0.465568571	1
DLX3	1	1	1	1	1	1	1	1
DLX4	1	1	1	1	0.994629611	1	0.984066268	1
DLX5	1	1	0.621589504	1	0.453951727	1	0.460260615	1
DMBX1	1	1	0.841848068	1	0.582078166	1	0.544389671	1
DOBOX4	1	1	1	1	1	1	1	1
DOBOX5	1	1	0.910592017	1	0.7741522	1	0.754189319	1
DUX4	1	0.660997815	0.995678245	0.770691722	0.991006325	1	0.98076504	1
EMX2	0.75644084	0.523104471	0.021001935	1	0.151468652	1	0.14556159	1
EN2	0.860981561	1	0.311999401	1	0.276451188	1	0.263904581	1
ESX1	1	1	0.153179991	1	0.279129497	1	0.268478024	1
EVX1	0.306781469	1	0.098480049	1	0.279973737	1	0.275388825	1
EVX2	0.708060733	1	0.177646159	1	0.126039796	1	0.11379432	1
GBX1	0.889944261	1	0.219353941	1	0.427089984	1	0.430458648	1
GBX2	0.677901689	1	0.166699923	1	0.260687214	1	0.245600783	1
GSC	1	1	1	1	0.889285358	1	0.87354813	1
GSX2	0.762773224	1	0.036588869	1	0.118895443	1	0.11379432	1
HDX	1	1	0.896038386	1	0.91877127	1	0.914294915	1
HLX	0.595218847	1	0.596455718	1	0.91877127	1	0.909679626	1
MNX1	1	1	0.341290128	1	0.260687214	1	0.245600783	1
HMBOX1	1	1	1	1	0.91877127	1	0.911601397	1
HMX1	1	0.984481423	0.851967886	0.982226479	0.821067652	1	0.799501572	1
HMX2	1	0.827186467	1	0.770691722	1	1	1	1
HOMEZ	0.436852738	1	0.332525242	1	0.675832551	1	0.666831895	1
HOXA10	1	1	0.834088025	1	0.894962729	1	0.88565635	1
HOXA11	1	1	0.728369378	1	0.63078433	1	0.615289438	1
HOXA13	1	1	1	1	1	1	1	1
HOXA1	0.585034519	1	0.106357799	1	0.260687214	1	0.245600783	1
HOXA2	0.679202692	0.979321412	0.023903112	1	0.132822571	1	0.120869754	1
HOXA6	1	1	1	1	0.825709605	1	0.815493221	1
HOXA9	1	1	1	1	1	1	1	1
HOXB13	1	1	1	1	1	1	1	1
HOXB3	1	0.984481423	0.048206391	1	0.09357354	1	0.104828753	1
HOXB4	0.629649098	1	0.174235395	1	0.355308938	1	0.35730633	1
HOXB5	0.595218847	0.850794063	0.095505328	1	0.279973737	1	0.274691582	1
HOXB6	1	1	0.254819202	1	0.218094092	1	0.212788198	1
HOXB7	0.846528404	1	0.465465301	1	0.60481462	1	0.598021616	1
HOXB8	1	1	1	1	1	1	1	1
HOXB9	1	1	1	1	1	1	1	1
HOXC10	1	1	1	1	1	1	1	1
HOXC11	1	1	1	1	0.884796966	1	0.875354099	1
HOXC12	1	1	1	1	1	1	1	1
HOXC13	0.91453714	1	0.814340354	1	0.942384138	1	0.929227838	1
HOXC4	0.614429951	1	0.349809797	1	0.401307447	1	0.406424554	1
HOXC5	1	0.327679963	0.722601856	0.703550746	0.632440107	1	0.598021616	1
HOXC6	1	0.875647153	1	1	1	1	1	1
HOXC8	0.990921839	1	0.897242235	1	0.821067652	1	0.809218726	1
HOXC9	1	1	0.892596585	1	0.813539657	1	0.797937618	1
HOXD10	1	1	0.735333586	1	0.727550649	1	0.711882068	1
HOXD11	1	1	0.911227812	1	0.63078433	1	0.615289438	1
HOXD12	1	1	1	1	1	1	1	1
HOXD13	1	1	1	1	1	1	1	1
HOXD1	0.587079237	1	0.069426607	1	0.260687214	1	0.250661329	1
HOXD3	0.708060733	0.920679671	0.192421885	1	0.214476363	1	0.200446889	1
HOXD8	0.547546134	0.107152037	0.041638595	0.13748176	0.275767664	0.23182539	0.263904581	0.452081383
IRX2	1	1	0.992606338	1	1	1	1	1
IRX3	1	0.957520017	1	1	1	1	1	1
IRX4	1	1	0.994546123	1	1	1	1	1
IRX5	1	1	0.994546123	1	1	1	1	1
IRX6	1	1	0.920811313	1	1	1	1	1
ISL2	1	0.660997815	1	0.575437143	1	0.519876113	1	0.898687838
ISX	1	1	0.338251504	1	0.548394327	1	0.529128104	1
LBX2	1	1	0.624794526	1	0.548394327	1	0.529128104	1
LHX1	0.655776956	1	0.342992185	1	0.480061466	1	0.469936441	1
LHX2	1	0.984481423	0.518014156	1	0.801551249	1	0.782456803	1
LHX4	1	0.944676983	0.644557236	1	0.715357046	1	0.698233857	1
LHX5	0.724612144	1	0.603572645	1	1	1	1	1
LHX6	0.78596508	1	0.557055567	1	0.749462881	1	0.724650643	1
LHX8	0.708243743	1	0.253815754	1	0.552927445	1	0.536532791	1
LHX9	1	0.984481423	0.624794526	1	0.727550649	1	0.698233857	1
LMX1A	1	1	0.177646159	1	0.279973737	1	0.275388825	1
LMX1B	1	1	0.559763421	1	0.682052019	1	0.666831895	1
MEOX1	0.595234284	1	0.110371054	1	0.144611228	1	0.138354933	1
MEIS3	1	1	0.781116455	1	0.91260369	1	0.895184739	1
MSX2	1	1	0.805712173	1	0.78896261	1	0.767408808	1
NKX1-1	0.255006011	0.840658379	0.361736894	1	0.64930471	1	0.643844	1
NKX1-2	1	1	0.505988282	1	0.828824819	1	0.81566863	1
NKX2-3	1	1	0.916644954	1	0.994629611	1	0.984066268	1
NKX2-4	0.269020901	1	0.632556512	1	0.994629611	1	0.992230369	1
NKX2-6	0.744874798	1	0.270160789	1	0.385939675	1	0.381007567	1
NKX2-8	1	1	0.929351499	1	0.929045527	1	0.921364733	1
NKX6-3	1	1	0.735333586	1	0.758627639	1	0.732633662	1
OBOX1	0.806646625	1	1	1	0.693103858	1	0.672747625	1
OBOX2	0.512349437	1	0.735333586	1	0.371093642	1	0.369914516	1
OBOX3	0.733560373	1	1	1	0.813539657	1	0.79016062	1
OBOX5	1	1	1	1	0.91260369	1	0.898919022	1
OBOX6	1	1	0.849434594	1	0.480061466	1	0.476630917	1
OTP	1	1	0.735333586	1	0.279824688	1	0.268478024	1
OTX1	1	1	1	1	0.853317313	1	0.826359164	1
PAX7	0.75644084	1	0.187838419	1	0.279973737	1	0.2738616	1
PHOX2A	1	1	0.305986212	1	0.295784177	1	0.291262358	1
PHOX2B	0.846528404	1	0.196941786	1	0.195938577	1	0.185604948	1
PITX1	0.941470032	1	0.954294448	1	0.681386667	1	0.663753789	1
PITX3	1	1	1	1	0.91877127	1	0.909679626	1
PKNOX1	1	1	0.98057403	1	1	1	1	1
PKNOX2	1	1	1	1	1	1	1	1
POU2F3	1	0.000731256	0.841848068	0.000481341	0.91877127	0.000638146	0.909679626	0.00522392
POU3F1	1	0.004070377	0.855994078	0.002805903	1	0.000802207	1	0.005726039
POU3F3	1	0.000166339	1	0.000981007	1	0.00019547	0.998259819	0.00116042
POU3F4	1	0.001454861	0.979052872	0.001455421	0.994629611	0.000856045	0.984066268	0.00522392
POU4F3	1	1	1	1	1	0.14172412	1	1
PROP1	1	1	0.585953398	1	0.353956797	1	0.350320761	1
PRRX1	1	1	0.620038465	1	0.7741522	1	0.754189319	1
RAX	0.662683535	1	0.120096203	1	0.530087248	1	0.515828537	1
RHOXF1	0.495357356	1	1	1	0.913591742	1	0.895702973	1
RHOXF2	1	1	0.404244996	1	0.438634338	1	0.447692729	1
SHOX2	0.996165327	1	0.25249188	1	0.450902132	1	0.455323687	1
TGIF2	1	1	0.814703476	1	0.928665108	1	0.917936422	1
UNCX	1	1	0.31066117	1	0.234782571	1	0.225505917	1
VAX1	0.716123622	0.482942347	0.225678851	0.770691722	0.542014408	1	0.528141704	1
VAX2	0.210981419	1	0.014833245	1	0.140280799	1	0.130377391	1
VSX1	0.748950034	1	0.084534605	1	0.279129497	1	0.268478024	1
GLI2	0.15438373	1	0.503053619	1	0.931502667	1	0.918213512	1
GLIS1	0.312259947	1	0.557055567	1	0.401307447	1	0.656060693	1
GLIS3	0.031689532	0.985994501	0.13156062	1	0.195938577	1	0.245600783	1
HIC2	1	1	0.800975464	1	1	1	1	1
KLF13	1.55E-05	1	0.143576484	1	0.093310117	1	0.103692723	1
KLF14	1.04E-06	1	0.045013493	1	0.071431127	1	0.104828753	1
KLF16	1.28E-06	1	0.080309224	1	0.260687214	1	0.301152918	1
SCRT1	0.634531535	0.920679671	0.338251504	0.959305431	0.873315429	0.749311601	0.849632852	0.798175633
SCRT2	1	0.274208807	0.442413218	0.144577055	0.542014408	0.122161793	0.528141704	0.208162625
SP8	1.60E-06	1	0.153179991	1	0.275767664	1	0.350320761	1
YY2	1	0.414653608	0.845446203	0.446802569	0.988558045	0.466125279	0.962896615	0.699394915
ZBED1	0.638977134	1	0.257782753	1	1	1	1	1
ZBTB7C	0.000666612	1	0.104209722	1	0.425038029	1	0.503334517	1
ZIC4	0.004710671	1	0.037276916	1	0.140280799	1	0.158333766	1
ZKSCAN3	0.519103312	1	0.078902725	1	0.263723487	1	0.260737097	1
ZNF524	1	0.984481423	0.936670568	1	0.929045527	1	0.918213512	1
ZNF75A	0.571666124	1	0.800975464	1	0.91877127	1	0.911601397	1
ZNF784	1	1	1	1	0.968334509	1	0.959864812	1
ZNF652	0.553153159	1	0.849434594	1	0.910074557	1	0.894031724	1
CENPB	0.319904266	0.804274405	0.312095557	1	0.450124724	1	0.460260615	1
GRHL1	0.837829472	0.984481423	0.928014607	1	0.928665108	1	0.918213512	1
CUX2	0.979199332	1	1	1	1	1	1	1
ONECUT2	0.853352456	1	1	1	1	1	1	1
ONECUT3	0.995821992	1	1	1	1	1	1	1
E2F7	1	0.193790272	1	0.690849014	0.973352408	0.392136108	0.962896615	0.710420555
ELF4	0.008674992	0.42339847	0.099890077	0.676531261	0.727550649	0.633846319	0.711882068	0.418089183
ELK3	0.000100918	0.414653608	0.022548776	0.690849014	0.218094092	0.666689862	0.212099141	0.480810071
ERF	0.000587391	0.033986291	0.048206391	0.081594769	0.218094092	0.176990192	0.212099141	0.21773427
ERG	0.00556794	0.001733615	0.050981458	0.160531089	0.134507843	0.00720537	0.124920768	0.116955383
ETV1	0.000175558	0.414653608	0.021278405	0.753162304	0.145212578	0.757011108	0.144394507	0.596046038
ETV2	0.056094066	0.001058432	0.338251504	0.006706563	0.385939675	0.00569675	0.391583997	0.001914769
ETV3	0.000998943	0.201655688	0.045917114	0.206149636	0.144611228	0.182474828	0.138354933	0.099513409
ETV4	0.000277578	0.437850169	0.023859879	0.770691722	0.151468652	0.793426139	0.147392453	0.607999224
ETV5	0.435184303	0.000778725	0.29101423	0.001749638	0.390975813	0.006206116	0.465568571	0.020794695
ETV6	0.041857832	0.036204311	0.278993362	0.119257462	0.749304805	0.358971338	0.720765414	0.145402734
FLI1	0.001865007	0.001295652	0.044806791	0.060945791	0.126039796	0.005947166	0.118920868	0.034258722
SPIC	1	0.037532023	0.938797445	0.119592442	0.703326973	0.182474828	0.666831895	0.285024792
GCM2	0.650192137	1	0.992606338	1	0.7741522	1	0.75664851	1
HSF4	1	1	0.970840974	1	0.983073288	1	0.971614298	1
HSFY2	1	1	0.44790243	1	0.727550649	1	0.719217251	1
MEF2B	1	0.980043651	1	1	1	1	1	1
MEF2D	0.876577885	1	1	1	1	1	1	1
MEIS2	1	1	0.837036215	1	0.813539657	1	0.789338115	1
TGIF2LX	1	1	1	1	1	1	1	1
MYBL2	0.604295679	1	0.532021686	1	0.542014408	1	0.529128104	1
NFAT5	1	0.984481423	1	0.936578467	0.91877127	1	0.909679626	1
NFATC1	0.744874798	1	0.896038386	1	0.913591742	0.935656316	0.893709979	1
NFIA	0.754190857	1	0.800975464	1	0.401307447	1	0.530864968	1
NFIB	0.75644084	1	0.697636097	1	0.279973737	1	0.503334517	1
NFIX	0.470774165	0.897046296	0.614433131	1	0.499208182	1	0.49968372	1
PAX9	0.023294926	1	0.171508032	1	0.784574706	1	0.81566863	1
POU4F1	1	0.009470842	0.464320275	0.141836998	0.444607226	0.003350847	0.446311636	0.157516145
POU4F2	1	0.038260541	1	0.216600293	1	0.006288958	1	0.514558578
POU6F2	1	1	0.361736894	1	0.317145767	1	0.308728061	1
PROX1	0.861776647	1	0.531317427	1	0.758627639	1	0.750877896	0.970314006
RFX2	0.006700552	1	0.295133004	1	0.749462881	1	0.724650643	1
RUNX3	0.139008697	1	0.71191697	1	0.68341172	1	0.666831895	1
GMEB2	0.005938689	1	0.015116879	1	0.60103656	1	0.595885905	1
MGA	1	0.766057588	0.865843238	0.482907567	0.644928808	0.665779044	0.635669847	0.710420555
TBR1	0.93618359	0.619797075	0.654123098	0.575437143	0.704092212	0.864555696	0.694585588	0.970314006
TBX15	1	0.633671002	1	1	1	1	1	1
TBX19	1	0.523104471	1	1	1	1	1	1
TBX1	0.809045984	1	1	1	0.758627639	1	0.728156555	1
TBX20	1	1	0.908232571	1	0.785494234	1	0.764556876	1
TBX21	1	1	0.534721823	0.708566272	0.592436127	0.941809652	0.571731196	0.898687838
TBX2	1	1	0.896038386	1	0.91877127	1	0.909679626	1
TBX4	1	1	0.945187992	1	0.784574706	1	0.76410797	1
TEAD3	0.220222661	0.005017125	0.070811521	0.083417069	0.048488061	0.002529066	0.054995168	0.087588709
ARNTL	0.010111309	1	0.002949147	1	0.158926426	1	0.153141358	1
ATOH1	0.878757854	1	0.202814462	1	0.685461058	1	0.673096121	1
BHLHA15	0.939254155	1	0.834088025	1	0.991006325	1	0.98076504	1
BHLHE41	0.030464167	1	0.001765321	1	0.206539879	1	0.200446889	1
BHLHE22	0.744874798	0.984481423	0.467331085	1	1	1	1	1
BHLHE23	0.525684364	1	0.202814462	1	1	1	1	1
CLOCK	1	1	0.71316619	1	1	1	1	1
FIGLA	0.798947401	0.274208807	0.497997515	0.509047153	0.7741522	0.415544346	0.745661101	0.860394112
HES5	0.015898986	1	0.160349843	1	0.703326973	1	0.689835477	1
HES7	0.157383259	1	0.096453982	1	0.38019931	1	0.381007567	1
HEY2	0.006007684	1	0.003030989	1	0.21675449	1	0.209608753	1
ID4	0.649269049	0.766057588	0.257782753	0.996696875	0.928665108	1	0.914294915	1
MESP1	0.822257064	0.337234604	0.534721823	0.548944868	0.681386667	0.469959736	0.663753789	0.76844595
MLXIPL	0.429571454	1	0.202814462	1	0.696374703	1	0.679360334	1
MLX	0.074803213	1	0.018815543	1	0.632440107	1	0.616041687	1
MNT	0.176207901	1	0.201728946	1	0.7741522	1	0.754189319	1
NEUROD2	0.613052452	1	0.329387253	1	0.465189944	1	0.469936441	1
NEUROG2	0.995821992	1	0.177646159	1	0.752902154	1	0.737168771	1
OLIG1	1	1	0.929027813	1	1	1	1	1
OLIG2	0.234893957	1	0.099890077	1	0.548804845	1	0.529128104	1
OLIG3	1	1	0.680835923	1	1	1	1	1
TFE3	0.015898986	1	0.000234473	1	0.112375318	1	0.11379432	1
TFEB	0.011547733	1	0.002203209	1	0.279129497	1	0.268478024	1
TCF21	0.895083211	1	0.997820671	1	1	1	1	1
ATF7	4.06E-06	1	5.01E-05	1	0.04325033	1	0.104828753	1
CEBPE	0.038464347	1	0.310055832	1	1	1	1	1
CREB3L1	0.017201675	1	0.021791141	1	0.325881558	1	0.530864968	1
CREB3	0.000109445	1	0.000263974	1	0.071814766	1	0.147392453	1
CREB3L2	0.223720752	1	0.083672957	1	0.73698472	1	0.720765414	1
CREB5	2.93E-06	1	4.49E-06	1	0.045715364	1	0.120869754	1
MAFF	0.748950034	0.953446795	0.557055567	1	0.863032793	1	0.842879415	1
MAFG	0.921031623	1	0.915969586	1	0.929045527	1	0.922934945	1
NRL	0.724612144	1	0.403107619	1	0.928665108	1	0.918213512	1
FOXB1	1	1	0.537428402	1	0.801551249	1	0.780965061	1
FOXC2	1	1	1	1	1	1	1	1
FOXD2	1	1	1	1	1	1	1	1
FOXG1	1	0.875647153	0.936670568	0.690849014	1	1	1	1
FOXO6	1	1	1	1	1	1	1	1
DLX6	1	1	0.897242235	1	0.821067652	1	0.809218726	1
DPRX	0.799726566	1	1	1	0.994629611	1	0.984066268	1
DRGX	1	1	1	1	0.632440107	1	0.615289438	1
DUXA	1	1	1	0.90562597	1	1	1	1
EMX1	0.547546134	0.789980038	0.021278405	1	0.14983824	1	0.14556159	1
GSC2	0.701548715	1	0.994546123	1	0.727550649	1	0.709247759	1
GSX1	0.498105679	1	0.013237185	1	0.036421218	1	0.034875056	1
HESX1	0.590535205	0.766332009	0.075363474	0.882151199	0.319612898	0.854059155	0.308728061	0.710420555
HOXB2	0.852119336	0.414653608	0.585953398	0.609182346	0.91877127	1	0.911601397	1
HOXD9	1	1	1	1	0.798293452	1	0.780965061	1
MEOX2	0.744874798	1	0.111951079	1	0.160969354	1	0.153141358	1
MIXL1	0.75644084	1	0.106357799	1	0.396125071	1	0.397669063	1
NOTO	0.984063601	1	0.037994966	1	0.113845185	1	0.11379432	1
RAX2	0.889331196	1	0.187838419	1	0.503686443	1	0.503334517	1
SHOX	1	1	0.457072841	1	0.357156888	1	0.354075404	1
VENTX	0.882956197	1	0.559363867	1	0.758627639	1	0.741787472	1
ESRRG	1	1	1	1	0.991006325	1	0.970598341	1
NR2E1	1	1	0.866785958	1	0.838300473	1	0.81566863	1
NR2F6	1	1	0.94788745	1	0.911201416	1	0.890209141	1
NR3C2	0.94790387	1	0.258727433	1	0.60103656	1	0.595885905	1
RARG	1	1	0.923407993	1	1	1	1	1
RXRB	1	1	0.997820671	1	0.853317313	1	0.835075255	1
RXRG	1	1	0.919234324	1	0.867744138	1	0.845578594	1
RARB	1	1	1	1	1	1	1	1
THRA	0.809045984	1	0.310055832	1	0.487017195	1	0.72632085	1
THRB	0.030464167	1	0.12589126	1	0.263723487	1	0.308728061	1
TP63	0.958135207	1	0.698145187	1	1	1	1	1
TP73	0.837829472	1	0.866570017	1	0.95681064	1	0.935024154	1
PRDM4	0.91453714	1	0.255906701	0.72370293	0.828824819	1	0.81566863	1
ZBTB49	0.269020901	1	0.329387253	1	0.284612065	1	0.27923727	1
ZNF232	1	1	0.896038386	1	0.91877127	1	0.914294915	1
ZNF282	1	0.999581404	1	1	1	1	1	1
ZSCAN16	1	1	0.855994078	1	0.790672954	1	0.778671919	1
ZNF713	1	0.905626078	0.707694963	1	0.918254552	1	0.907844429	1
CPEB1	1	1	1	1	1	1	1	1
E2F8	1	1	1	1	1	1	1	1
SOX10	1	0.28904262	1	1	1	0.665779044	1	1
SOX3	1	0.654883783	0.933530051	1	0.928665108	1	0.918213512	1
MSC	1	1	0.258727433	0.88667205	0.632440107	1	0.606047272	1
TFEC	0.015898986	1	0.014666395	1	0.2698259	1	0.263904581	1
POU5F1::SOX2	1	0.000186307	0.551304209	7.81E-05	0.898967767	0.000140349	0.878875966	0.000517258
TFAP2A	0.001061684	1	0.038151261	1	0.093310117	1	0.118920868	0.891145647
ARID3B	1	1	0.709496557	1	0.821067652	1	0.809218726	1
ARID3C	1	1	1	1	1	1	1	1
HMGA2	1	0.999581404	0.970840974	1	0.898967767	1	0.890209141	1
MITF	0.036521923	1	0.003826536	1	0.279973737	1	0.2738616	1
TWIST2	0.360987091	0.984481423	0.232339355	0.915731216	0.279129497	1	0.37638339	1
ARNT2	3.93E-05	1	0.289018953	1	0.693103858	1	0.666831895	1
SREBF2	0.07660894	1	0.289018953	1	0.682052019	1	0.720765414	1
HES4	0.000232951	1	0.024765525	1	0.263723487	1	0.245600783	1
NPAS2	0.306781469	1	0.206882191	1	0.54041946	1	0.528141704	1
C13ORF38-SOHLH2	0.120181118	1	1	1	0.91877127	1	0.909679626	1
TCFL5	0.003235336	1	0.048206391	1	0.643481471	1	0.635669847	1
ENSG00000187728	0.895083211	1	0.996144109	1	1	1	1	1
NHLH2	0.074803213	1	0.02905598	1	0.263723487	1	0.226994594	1
NEUROG1	1	1	0.523301954	0.965792238	0.632440107	1	0.59709622	1
ATOH7	0.304230239	1	0.037994966	1	0.279129497	1	0.263904581	1
MAFK	0.595218847	0.68819833	0.762555805	0.690849014	0.732382723	1	0.709247759	0.970314006
ATF1	6.25E-07	1	0.003427257	1	0.2698259	1	0.37638339	1
ATF5	0.076472127	1	0.001765321	1	0.146107409	1	0.138354933	1
JUN	3.93E-05	1	0.002417987	1	0.036421218	1	0.055237783	1
MAFB	0.861499526	0.835349028	0.814340354	0.937495837	0.931502667	1	0.918213512	1
SP9	1.04E-06	1	0.000812762	1	0.003377111	1	0.005608213	1
ZSCAN10	0.007123602	1	0.151886497	1	0.749462881	1	0.724650643	1
ZNF202	0.182410237	0.707945256	0.735333586	0.976854554	0.708749345	0.587848892	0.689378526	1
ZBTB7B	8.26E-07	1	0.154076795	1	0.60481462	1	0.663753789	1
ZKSCAN1	0.923887057	1	0.698145187	1	0.828824819	1	0.81566863	1
ZBTB1	0.977977138	1	0.994546123	1	0.784574706	1	0.76711414	1
ZNF148	3.45E-05	1	0.041655679	1	0.126039796	1	0.14556159	1
SNAI3	0.604295679	0.328416438	0.559363867	0.446802569	0.78686251	0.353169108	0.76410797	0.398769859
ZFP161	0.036108461	1	0.994546123	1	1	1	1	1
AL662834.13	1	0.985994501	0.788825475	1	1	1	1	1
ZNF32	1	1	1	1	1	1	1	1
ZFY	2.19E-05	1	0.307362472	1	0.7741522	1	0.81566863	1
SP5	6.25E-07	1	0.079153765	1	0.324616915	1	0.312788876	1
YBX1	0.142705683	1	0.458666178	1	0.549004723	1	0.530864968	1
LIN54	1	0.28904262	1	0.268646041	1	0.224439815	1	0.285024792
KDM2B	1	1	0.602579234	1	1	1	1	1
MLL	8.13E-05	1	0.080517323	1	0.628139185	1	0.606047272	1
DNMT1	0.00037916	1	0.060698778	1	0.648284288	1	0.635669847	1
TET1	0.040076609	1	0.291689201	1	0.73698472	1	0.720765414	1
E2F3	1.69E-06	1	0.0051781	1	0.279129497	1	0.263904581	1
ENSG00000235187	0.000943187	0.016874617	0.070811521	0.015754792	0.317145767	0.035143149	0.308728061	0.026089666
KIAA0415	1	1	0.961647833	1	0.953697885	1	0.935024154	1
GATA2	1	1	1	1	1	1	1	1
UBP1	0.087630686	1	0.380535956	1	0.704092212	1	0.682624087	1
TLX3	0.910095403	1	0.616751297	1	0.651196365	1	0.635669847	1
ZFHX2	0.708243743	1	0.0750665	1	0.18737666	1	0.181761138	1
ZFHX3	0.544432542	1	0.0750665	1	0.126141543	1	0.118920868	1
VTN	1	1	0.404244996	1	0.685461058	1	0.67202268	1
NANOGP1	1	0.000279983	1	1.06E-05	1	0.000502221	1	3.95E-05
SIX6	0.809445429	1	0.834088025	1	1	1	1	1
ENSG00000234254	1	1	0.793803187	1	0.632440107	1	0.61076947	1
SIX2	1	0.328416438	0.5688105	0.600184783	1	0.587848892	1	1
AL662830.5	0.462392789	1	0.809340956	1	1	1	1	1
HHEX	1	0.906906013	1	0.770691722	1	0.787310386	1	0.699394915
NAIF1	0.148533964	1	0.048206391	1	1	1	1	1
MECP2	0.122671819	1	0.442413218	1	0.60225437	1	0.594877292	1
TERF2	1	0.68819833	1	0.501580858	1	0.420850963	1	0.300602921
MYPOP	0.962703378	1	0.851967886	1	0.727550649	1	0.719217251	1
C11ORF9	0.744874798	1	0.284722674	1	0.454018995	1	0.465027788	1
AR	1	0.984481423	0.936670568	1	0.91877127	1	0.907844429	1
CR936877.3	0.861499526	1	0.467331085	1	0.91877127	1	0.907814882	1
HNF4G	0.895083211	1	0.834088025	1	0.991006325	1	1	1
RORB	1	0.73551193	1	1	0.991006325	1	0.973457857	1
LCOR	1	0.44828968	0.956410399	1	0.95458629	0.876274514	0.939623468	1
RFX8	0.012209109	1	0.097111632	1	0.643481471	1	0.615289438	1
SMAD2	1	0.979321412	0.96381055	1	0.749462881	1	0.835075255	1
CIC	0.853352456	1	0.448169586	1	0.699694784	1	0.682624087	1
HMG20B	1	1	0.96381055	1	1	1	1	1
TBX3	1	1	1	0.90562597	0.994629611	1	0.98076504	0.970314006
PRKRIR	1	1	1	1	1	1	1	1
ENSG00000250096	0.243045024	1	0.624794526	1	0.681386667	1	0.661183658	1
E2F1	2.68E-05	1	0.294697536	1	0.954714571	1	0.929227838	1
PRDM16	1	1	0.805712173	1	1	1	1	1
IRF1	1	1	0.920811313	1	0.821067652	1	0.797937618	1
IRF2	1	0.804274405	1	0.703297597	0.918254552	0.881211805	0.901326902	0.742636194
NFYA	0.027763785	1	0.466457819	1	0.898967767	1	0.884615845	1
RELA	0.042483214	0.329930486	0.338251504	0.90562597	0.745509712	0.661785084	0.698233857	0.891145647
NFKB1	0.528161726	1	0.697636097	1	0.704092212	1	0.76410797	1
OVOL1	1	0.74179587	1	0.112900559	1	0.368456745	1	0.411203415
STAT1	1	1	0.997820671	1	0.991006325	1	0.978313078	1
BX088580.2	1	1.69E-10	0.841848068	4.31E-09	0.913591742	9.07E-10	0.888566292	7.83E-09
TBPL2	1	0.278632172	0.924367853	0.119257462	1	0.164053978	0.994182734	0.131484236
ZIC5	0.004934508	0.766057588	0.202814462	1	0.200764512	0.927351134	0.260737097	1
BCL6	0.385708758	1	0.781116455	1	0.870176411	1	0.824462936	1
E2F4	0.000414074	1	0.788825475	1	1	1	1	1
E2F6	7.33E-05	0.871310443	0.048206391	1	0.480061466	1	0.560893504	1
FOSL2	7.32E-07	1	6.09E-05	1	0.010132449	1	0.011397176	1
FOXH1	1	0.71161522	1	1	1	1	1	0.891145647
FOXP4	1	1	1	1	1	1	1	1
HSF1	1	1	1	1	1	1	1	1
NFYB	0.000123364	1	0.307362472	1	0.828824819	1	0.81566863	1
STAT4	1	1	0.970840974	0.90562597	0.918254552	1	0.904091157	1
STAT6	1	1	0.997820671	1	0.693103858	1	0.673096121	1
USF2	0.023294926	1	0.024079035	1	0.613636649	1	0.598021616	1
GLI1	0.109638917	1	0.08012252	1	0.319612898	1	0.291262358	1
CEBPZ	0.006585696	1	0.070822285	1	0.666669006	1	0.658949583	1
ENSG00000261932	1	1	1	1	1	0.731963449	1	1
BRF1	1	1	1	1	1	1	1	1
ETS1	0.595234284	0.000231783	0.574976675	0.000527187	0.279129497	0.000305916	0.263904581	0.000517258
MAFA	0.533402784	1	0.39385302	1	0.913591742	1	0.890209141	1
CNOT3	1.08E-06	1	0.134039262	1	0.918254552	1	0.899716815	1
NR0B1	0.000578968	0.984481423	0.254819202	1	0.549004723	1	0.529128104	1
DEAF1	0.000382349	1	0.94788745	1	0.939195696	1	0.929227838	1
EBF3	1	1	0.98057403	1	1	1	1	1
NR1H3	0.771948915	1	0.800975464	1	0.425038029	1	0.425512857	1
NPAS3	0.000667506	1	0.254819202	1	0.317145767	1	0.465568571	1
IRF8	1	0.00334271	1	0.004987738	1	0.016093028	1	0.020794695
IRF3	1	0.920679671	1	0.539998964	1	0.450391815	1	0.596046038
IRF7	0.984168574	0.696637589	1	1	1	1	0.994182734	1
KLF15	0.000177743	1	0.202814462	1	0.49480655	1	0.576270905	1
MTERF	0.762773224	1	0.950409928	1	0.73698472	1	0.720765414	1
PARP1	0.93255675	1	1	1	1	1	1	1
ZBTB42	0.960325475	0.88595544	1	0.72370293	0.954714571	1	0.935095641	0.96278849
POLR3A	1	1	0.834088025	1	0.7741522	1	0.75664851	1
SATB1	1	1	0.774879437	1	0.870232859	1	0.861678244	1
STAT5B	1	1	0.85447124	1	1	1	1	1
TAL2	0.074803213	1	0.076661753	1	0.427795933	1	0.406424554	1
TBX22	1	1	1	1	1	1	1	1
FOXN2	0.744874798	1	0.190920258	1	0.320893014	1	0.327559801	1
ZNF615	1	1	0.809340956	1	0.727550649	1	0.709247759	1
BCL11B	1	0.28904262	0.994546123	0.680265241	0.825709605	0.800809571	0.800194845	1
SMARCC1	0.000289748	1	0.008673751	1	0.041177827	1	0.042715523	1
ZNF683	1	1	0.497997515	0.684368656	0.727550649	0.858154107	0.698233857	0.970314006
ZNF274	0.650192137	1	1	1	1	1	1	1
STAT2	1	1	0.397471768	1	0.785494234	1	0.76410797	0.96278849
FEZF2	1	1	0.497997515	1	0.78896261	1	0.772189971	1
SCXA	0.041857832	1	0.003427257	1	0.041177827	1	0.042715523	1
NPAS4	0.804249706	1	0.34781577	1	1	1	1	1
NR1D2	1	1	1	1	0.939195696	1	0.929227838	1
HAND2	1	1	0.735333586	1	0.693103858	1	0.673096121	1
ATOH8	1	0.016176378	0.956410399	0.03577012	0.78686251	0.056366177	0.76410797	0.181419752
ENSG00000250811	0.744874798	1	0.467331085	1	0.73698472	1	0.722440007	1
BATF3	0.003473939	1	0.015526584	1	0.134507843	1	0.263904581	0.925910659
HSFY1	1	1	0.44790243	1	0.727550649	1	0.719217251	1
IRF5	1	1	0.774879437	1	0.490271747	1	0.47720046	1
IRF9	1	0.696637589	1	1	1	1	1	1
MESP2	0.744874798	0.296196862	0.497680479	0.504863001	0.645750671	0.413382521	0.635669847	0.707033052
NFKB2	1	1	0.34781577	1	0.558471955	1	0.54105368	1
NR4A2	1	1	0.971340606	1	0.91877127	1	0.907844429	1
TGIF2LY	1	1	1	1	1	1	1	1
ZNF75C	0.571666124	1	0.800975464	1	0.91877127	1	0.911601397	1
AL662828.6	0.218997611	1	0.041655679	1	0.632440107	1	0.616041687	1
DDIT3	0.506284915	1	0.446646352	1	1	1	0.998259819	1
ENO1	1	1	0.802183848	1	1	1	1	1
FUBP1	1	0.984481423	1	1	1	1	1	1
MBD2	0.025810517	1	0.585953398	1	1	1	1	1
NFYC	0.002195144	1	0.206882191	1	0.699694784	1	0.682624087	1
NR1H2	1	1	0.735333586	1	0.91877127	1	0.910803122	1
NR1I2	1	1	0.937599835	1	0.60098818	1	0.586890514	1
NR1I3	1	1	0.71191697	1	0.426734838	1	0.430458648	1
CBFB	1	1	0.735333586	1	0.825709605	1	0.814048053	1
PURA	0.00011315	1	0.079153765	1	0.632440107	1	0.604770811	1
RELB	1	0.104655282	0.336276502	0.276211449	0.91877127	0.358971338	0.910803122	0.833613753
TFDP1	1	1	0.995678245	1	1	1	1	1
ZBTB4	0.748950034	1	0.956801642	1	0.728469975	1	0.709247759	1
HIVEP3	0.75644084	1	0.897242235	1	0.865139132	1	0.835075255	1
ZNF333	0.895083211	1	1	1	1	1	1	1
