# Supplementary material for: MPRAnalyze: statistical framework for massively parallel reporter assays
Source: Genome Biol. 2019 Sep 2;20:183. doi: 10.1186/s13059-019-1787-z (PMC6717970; doi:10.1186/s13059-019-1787-z)
Supplement: Supplementary file 4 — Table s2. Transcription factor binding site enrichment analysis results: fold-enrichment scores. (CSV 82 kb) [file 13059_2019_1787_MOESM4_ESM.csv]

	mpranalyze.up	mpranalyze.down	mpralm.agg.up	mpralm.agg.down	mpralm.mean.up	mpralm.mean.down	all.up	all.down
GR	0.359783451	0.208059492	0.496984572	0.226423541	0.494064862	0.248646677	0.488015902	0.250896397
HDAC2	0.003836917	0.162959311	0.061457161	0.165920212	0.09181224	0.227364062	0.112431527	0.198361238
CMYC	0.656816091	-0.055456927	0.669719496	-0.146806706	0.546340475	-0.204626276	0.566959762	-0.202376557
SRF	0.202813461	-0.123078109	0.246362778	-0.147867121	0.297900366	-0.059686017	0.291120679	-0.169914281
P300	0.389848973	0.796026585	0.612694417	0.806955656	0.599316291	0.764640271	0.571145414	0.806110704
CHD1	0.238437535	-0.394908225	0.671194785	-0.448517675	0.458203605	-0.831759647	0.478822893	-0.64718837
NRSF	0.394850907	0.006627605	0.379583435	-0.452446954	0.572057363	-0.430223817	0.59267665	-0.24565254
SIN3AK20	0.450487987	0.592892937	0.617542072	0.632809544	0.404550892	0.655032681	0.242848622	0.685453277
SP1	0.116481843	0.03979183	0.15491855	0.059207514	0.129138912	0.052857278	0.125065587	0.046373318
TBP	0.324871805	0.258030494	0.407842772	0.255714338	0.651609995	0.277937474	0.672229282	0.319407907
CTCF	0.107742887	0.063924437	0.144743844	0.032293893	0.178426713	0.05451703	0.175515502	0.04803307
NANOG	0.009686911	0.150161358	-0.002307236	0.139111522	0.019541175	0.150161358	0.016629965	0.150161358
FOSL1	0.480793337	-0.161210486	0.647847421	-0.332602972	0.691901344	-0.215069655	0.712520632	-0.231169074
SIX5	0.03175698	0.195602261	0.144743844	0.111221152	-0.250568893	0.068905767	-0.229949606	-0.056677885
MAX	0.1831505	0.053067592	0.293851648	0.187056755	0.259552257	0.098054257	0.184861365	0.222000912
JUND	0.597691137	0.378544165	0.751499995	0.389473236	0.720830372	0.472320994	0.654438282	0.531729128
POU5F1	0.060060756	0.394543438	0.09928147	0.388336226	0.078662182	0.410559363	0.067532771	0.42018919
RBBP5	0.379583435	-0.028057953	0.722528186	0.080851526	0.556789891	0.103074663	0.577409178	-0.022508989
YY1	0.137366536	0.060245581	0.194309502	0.00663613	0.309822389	0.049478554	0.30145414	-0.020184307
TAF7	0.571765115	0.056202391	0.493696742	0.290275013	0.098384005	0.194715114	0.119003292	0.245754998
GABP	0.812150473	0.136245098	0.573739449	0.37031772	-0.10925536	0.392540857	-0.088636073	0.577112134
SUZ12	0.001220256	#NAME?	#NAME?	#NAME?	#NAME?	#NAME?	#NAME?	#NAME?
USF1	0.379656692	0.03826469	0.722159454	0.078181298	0.456058449	-0.140757622	0.381367557	0.043813654
TEAD4	0.206664231	0.472185562	0.485422305	0.519672228	0.610644006	0.541895365	0.586811531	0.559412557
RAD21	0.113764935	-0.007579421	0.142232857	-0.034520625	0.179053475	-0.029997065	0.173004515	-0.042136083
JARID1A	1.813599013	#NAME?	1.133355237	#NAME?	#NAME?	#NAME?	#NAME?	#NAME?
ATF2	0.286834076	0.346635497	0.576490483	0.493696742	0.419588769	0.515919878	0.344897877	0.499820459
SP2	0.412782944	-0.449708385	0.270648751	-0.478000028	0.323360737	-0.561137407	0.343980024	-0.627880559
RXRA	-0.043012999	0.056202391	0.006885994	0.038960584	-0.10925536	0.006123944	-0.088636073	0.027065797
ATF3	0.361441673	-0.087246824	0.459867252	-0.040385744	0.453490321	-0.018162608	0.440208057	-0.027747346
TAF1	0.677635312	-0.054965406	0.883304233	0.127813922	0.937908367	0.038811423	0.914075892	0.098219557
SP4	0.380709878	-0.126119166	0.493696742	-0.15774971	0.657999793	-0.092966959	0.642251436	-0.196077755
EZH2	0.001220256	0.018462063	#NAME?	0.252534685	#NAME?	0.274757821	#NAME?	0.459329098
BCL11A	0.233148637	0.715278972	0.65151715	0.910130881	0.875243622	0.891532023	0.895862909	0.893781743
TRIM28	0.241655305	-0.138599827	0.342569587	-0.292292736	0.272679251	-0.324136821	0.236140124	-0.390879973
SMAD1	0.071141202	0.155191678	0.102063113	0.186323456	0.086897676	0.183228785	0.081541477	0.200745977
SMAD23	0.445640332	0.796026585	0.43501324	0.599316291	0.599316291	0.6956474	0.465784898	0.726067997
TAL1	0.255822516	-0.157180815	0.222205905	-0.138219573	0.306466248	-0.156818431	0.278295371	-0.205862005
OTX2	0.020088741	-0.050530809	-0.043034753	-0.031977813	-0.021186341	-0.061714415	-0.024097552	-0.051496526
GATA6	0.226980469	-0.291295961	0.418132105	-0.527226969	0.428284476	-0.505003832	0.448903764	-0.320432555
REX1	0.690513868	-0.099801858	0.743157601	-0.066399931	0.920364057	0.061183721	0.940983344	0.022611446
TCF4	0.033351535	0.148415634	0.042294538	0.126554882	0.05244691	0.162571341	0.073066197	0.13422062
PAX6	0.143249576	-0.103093139	0.221072527	0.130979483	0.190402904	-0.118731096	0.211022191	0.00130166
GATA4	0.304406515	-0.189177302	0.366100084	-0.217468945	0.178426713	-0.246539102	0.199046	-0.173193461
THAP11	0.659276117	0.388835851	0.538648129	0.517547957	0.32565695	0.64513161	0.346276237	0.606559335
CDX2	-0.169490139	-0.352919028	-0.20310675	-0.236629442	0.248878373	-0.09662327	0.269497661	-0.317517101
FOXA1	-0.061814305	-0.127093523	-0.115431583	-0.191513889	-0.14301954	-0.309052695	-0.20244296	-0.34762497
HNF4A	0.099660329	-0.640783566	0.297486073	-1.323001676	0.394649821	-0.384487807	0.415269108	-1.116207263
SALL4	-0.173133131	0.619947572	-0.041170366	0.681177381	0.102513398	0.664934237	0.058594164	0.678879997
STAT3	0.240760253	0.072102681	0.155223585	0.168024965	0.199277508	-0.014546311	0.150903924	0.12350495
EHAND	0.525744725	-0.081167778	0.0686445	-0.070238708	-0.14434668	-0.335697643	-0.123727393	-0.151126367
SMAD4	0.333726857	-0.012350824	0.388775883	-0.155572433	0.329935383	-0.01556626	0.301764506	-0.131099576
NR5A2	0.172178055	-0.726870871	-0.864740665	-0.269654698	-0.566906221	-0.247431561	-1.239434115	-0.286003836
HNF1B	0.024034934	-0.705937661	0.137021798	#NAME?	-0.258290939	#NAME?	-0.237671652	#NAME?
SOX17	0.021684083	0.068339775	-0.144753441	0.11135716	-0.016818034	0.079513075	0.003801254	0.114552618
SNAI2	0.18391294	-0.153666629	0.196816344	-0.101915564	0.206968716	0.102629129	0.227588003	-0.038221995
EOMES	-0.005897211	0.416809703	0.079326855	0.496731645	0.112468745	0.44996191	0.133088032	0.501001794
FOXA2	-0.190580044	0.008983319	-0.151359331	0.019912389	-0.341877655	-0.044875851	-0.439041404	-0.006908048
BLIMP1	0.414653534	0.180580912	0.463924583	0.548184927	0.474076955	0.570408064	0.494696242	0.284975711
T	0.161993477	0.533928066	0.278275236	0.585679131	0.288427608	0.556608974	0.309046895	0.629954615
SOX2	-0.100778912	0.393155512	-0.077858728	0.419588769	-0.000265076	0.42630772	0.020354211	0.422287826
KLF5	0.931899726	-1.171122004	0.924600423	-0.937049382	1.068284187	-0.221679065	1.088903475	#NAME?
LEF1	0.11295022	0.361303748	0.23918231	0.546586205	0.249334682	0.463448827	0.269953969	0.530237067
DHAND	0.734107766	0.145213768	0.700491155	-0.31386079	0.305178418	-0.291637653	0.325797705	-0.107066377
HEY1	0.377812487	-0.222381066	0.487047001	-0.318550131	0.598982066	-0.173724672	0.586811531	-0.25151766
MYC	0.241251305	-0.01681767	0.312580186	-0.064977515	0.363006456	-0.042754379	0.356957496	-0.131476437
AP1	0.192575092	-0.089889367	0.236853619	-0.198761497	0.273674238	-0.17653836	0.267625278	-0.220808656
NFY	0.36374317	-0.571673399	0.516408517	-0.743065886	0.386798947	-0.720842749	0.407418234	-0.536271472
NFE2	0.236519839	0.019360939	0.150125023	-0.003286286	0.198017722	-0.005755762	0.180896681	0.045284122
BRCA1	-0.026950621	-0.743677989	0.217064505	-0.509605367	0.109433841	-0.487382231	0.130053128	-0.302810954
CEBPB	0.232331977	0.131790748	0.322425021	0.132248519	0.004073325	0.100404434	-0.093090423	-0.04044669
ZBTB33	0.296870499	-0.155891324	0.271552691	-0.144962254	-0.036748669	-0.174032411	-0.016129382	-0.161311392
ETS	0.167246731	0.20918115	0.186380685	0.163668909	0.210921794	0.169631525	0.202553545	0.155351943
NRF1	0.39392032	-0.128862652	0.336030673	-0.357413552	0.372851291	-0.172671486	0.393470579	-0.344775153
REST	0.080751562	-0.031083674	0.145045913	-0.036961721	0.21811211	-0.084942843	0.214038784	-0.05755715
MAF	0.065607617	0.257202811	0.105909996	0.268131881	0.088663394	0.26503721	0.109282681	0.220034045
IRF	0.082516883	0.095701888	0.101474796	0.033929127	0.068454996	0.072412785	0.05922132	0.10014159
BCL	0.170000246	0.183084043	0.213549563	0.146003894	0.2095173	0.168227031	0.20114905	0.173750076
NFKB	0.0427583	-0.053835036	0.030019274	-0.032323856	0.168005017	-0.036768967	0.14780231	-0.095819773
RFX5	0.210748406	0.197218553	0.139391467	0.297759783	0.069501131	0.355074239	0.090120418	0.307843902
SMC3	0.175173564	-0.089933357	0.336865705	0.055191779	0.245235382	0.100404434	0.229487025	0.056134138
CHD2	0.3959968	-0.037483093	0.301571185	-0.342406972	0.122481556	-0.186652443	0.143100844	-0.376774616
SPI1	0.146678665	0.120117849	0.072570693	0.061520857	-0.095968724	0.142012902	-0.075349437	0.093961883
GATA	0.019770535	-0.035747012	-0.006079046	-0.010766188	0.025126735	-0.086181521	0.045746022	-0.131184686
ELF1	0.157635943	0.17939243	0.102677059	0.169842969	0.19417507	0.25875748	0.183045658	0.20801467
POU2F2	0.151919086	0.237323544	0.166895031	0.251155374	0.070075282	0.243964626	0.057904747	0.231176468
BATF	0.351678735	0.326360927	0.636515855	0.315311091	0.752028742	0.442894743	0.703655158	0.404322468
NR2C2	0.13339203	-0.072509715	0.143260531	-0.221429346	-0.05914854	-0.233107761	-0.038529253	-0.237778484
HNF4	0.07874444	-0.075556176	0.091647845	0.007285476	0.101800216	-0.012164084	0.122419503	-0.014178763
BHLHE40	0.291900015	-0.173512926	0.381764461	-0.344905412	0.391916832	-0.242639567	0.374795791	-0.37172585
STAT	0.077610032	0.127641661	0.088659868	0.105780909	0.059071911	0.085444432	0.052292224	0.078960471
THAP1	0.077984273	-0.227547313	-0.077735035	-0.234636748	-0.067582664	-0.530867343	-0.046963376	-0.479827459
MXI1	0.089927028	0.016197056	0.340362722	0.038960584	0.022011026	0.223702651	0.042630313	0.185130376
TCF7L2	0.183073539	-0.172888901	0.200066929	-0.179978336	0.120607142	-0.113303436	0.141226429	-0.019703938
EBF1	0.108303425	-0.250244108	0.250966057	-0.219770442	0.297486073	-0.197547305	0.281737716	-0.188866695
PRDM1	0.196870667	0.214112474	0.339232139	0.28996109	0.398174675	0.19082337	0.418793962	0.273611952
ZNF143	0.188612748	-0.030534223	0.17238788	-0.066125168	0.182540252	-0.043902031	0.168068219	-0.041652312
SMARC	0.577274771	-0.189602382	0.653357077	-0.10968044	0.797040841	0.066693377	0.817660128	-0.085207583
EP300	0.179377143	0.051788001	0.22724271	0.002498212	0.224656056	0.107413064	0.245275343	0.040669913
FOXA	-0.114919394	0.145944496	-0.179666923	0.203086409	-0.414637009	0.225309546	-0.394017722	0.194769443
ESRRA	0.115544462	-0.101614437	0.120957195	-0.200247569	0.215192684	-0.178024433	0.235811971	-0.165303413
PBX3	0.198897201	-0.140535936	0.26059077	-0.006546773	-0.029361451	-0.095549271	-0.008742163	0.028397383
SREBP	0.230594357	0.002713706	0.440208057	0.003171477	0.450360428	0.076687908	0.406441194	-0.09541576
E2F	0.279786495	-0.070696478	0.302259351	-0.273837663	0.312411723	-0.074683818	0.299129458	-0.242933916
NR3C1	0.227524276	-0.079729963	0.224232995	-0.111360507	0.262556243	-0.156578651	0.28317553	-0.122289578
PAX5	0.143100844	0.103184236	0.144362673	0.049574786	0.068992871	-0.009880109	0.089612159	0.01342302
SIN3A	0.178919309	-0.236702967	0.290403542	-0.236245196	0.241715414	-0.268089281	0.262334701	-0.233049738
MEF2	-0.138755842	0.248859753	-0.535637206	0.041099623	-0.438473458	-0.054460276	-0.41785417	0.065572479
HSF	0.158778095	0.155400614	0.240674371	0.255941843	0.181833871	0.1240143	0.202453158	0.2215742
CTCFL	0.215630128	0.061021677	0.210833955	0.087454934	0.013346962	0.109678071	-0.046076458	0.127195263
TATA	0.171911174	0.132457637	0.204308374	0.078848187	0.158890894	0.149861487	0.150522645	0.161589951
TFAP2	0.240730785	-0.085798947	0.302424354	-0.065300426	0.371417226	-0.019546792	0.363048976	0.014742282
CCNT2	0.193249625	-0.041851275	0.162028225	-0.095460726	0.172180596	-0.001778625	0.138732662	-0.006449348
EGR1	0.216684121	0.066471282	0.21628356	0.053683826	0.31604809	0.075906963	0.307679841	0.062027301
HMGN3	0.50983349	0.262382742	0.78688847	0.04447024	0.797040841	0.318007805	0.817660128	0.251264654
SIRT6	0.759964719	#NAME?	1.332483912	#NAME?	1.224853248	-0.758257185	1.245472535	#NAME?
TCF12	0.088231633	0.048315026	0.198127304	0.051863989	0.208279676	0.036346798	0.199046	0.030874472
SETDB1	0.393329573	-0.368518231	0.394398521	-0.502170389	0.11686882	-0.279276557	0.137488107	-0.295375976
ZEB1	0.046890293	0.287275651	-0.073737695	0.2336662	-0.1505967	0.221987785	-0.129977413	0.174757448
ZBTB7A	0.276776227	0.093347338	0.180639259	0.264899603	0.340323364	0.031189365	0.303784238	0.082229249
BDP1	0.134254013	0.062264685	0.231879591	-0.004767785	0.138847726	0.044123598	0.115015251	0.056844618
ZNF263	0.120227133	-0.092547492	0.10769564	-0.134728246	0.032325838	-0.159025125	0.016577481	-0.156775405
MYOD1	0.168793957	0.102654154	0.273972638	0.063433441	0.305178418	0.026816078	0.325797705	-0.027023669
TCF3	0.091588749	0.024747439	0.225853011	0.055221105	0.184712088	0.044654419	0.205331376	0.006082144
MYB	-0.061693569	-0.139761942	0.2724146	-0.128832872	0.607989372	-0.576613364	0.628608659	-0.392042088
TFAP4	0.143141768	0.083690953	0.255009437	0.04447024	0.152683825	0.03770584	0.173303112	0.063212422
RUNX1	-0.005780939	0.134693508	0.144743844	0.123643672	-0.068247336	0.088708395	-0.047628049	0.148116528
HOXA5	-0.074645494	0.071808044	0.53177525	0.10520997	0.924919874	0.232793622	0.945539161	0.194221348
TP53	0.011053177	-0.072509715	-0.069300911	0.014959432	-0.113215761	-0.074043066	-0.092596474	-0.014634932
SOX5	-0.520969126	0.371741418	-0.353915041	0.518802663	-0.566906221	0.340355104	-0.546286934	0.52492638
NFIL3	0.686876765	0.65005135	1.087545701	0.701802415	1.097698073	0.500882001	1.11831736	0.685453277
REL	0.19421077	0.393774133	0.543586411	0.386684698	0.687270175	0.495919212	0.707889462	0.392808416
MYCN	0.162339606	-1.89986013	0.195862298	-1.665787508	0.051863989	-0.950417191	0.072483276	-1.458993095
NFIC	0.048924054	0.108725475	-0.116155696	0.278259576	-0.018991948	0.231489841	0.00162734	0.341953146
COMP1	0.037587901	0.460294815	-0.37072216	0.560836044	-0.072887716	0.428908501	-0.052268429	0.613479778
NHLH1	0.13414565	0.190227289	0.422277666	0.23624768	0.532513496	0.149271525	0.553132783	0.294622088
TFCP2	0.053241441	0.076914138	0.187505703	0.073315108	0.274619116	-0.062685761	0.257498075	-0.032265164
MZF1	0.088850254	0.006008602	0.15582088	-0.178629111	0.165973251	-0.117185261	0.132525317	-0.146188085
ZBTB6	-0.127089192	-0.579851015	-0.0935665	-0.856604017	-1.336177097	-0.83438088	-1.31555781	-1.055274712
IKZF1	0.050981766	-0.172056261	0.147655054	-0.098326289	-0.129874647	-0.120554915	-0.10925536	-0.136654334
IKZF2	-0.033029667	-0.145840988	-0.401493818	0.001220256	0.168274341	-0.071866787	0.188893628	-0.110439061
IKZF3	-0.056325229	-0.089093843	-0.307006345	-0.117385486	-0.191493458	0.000147831	-0.170874171	-0.133734624
CUX1	-0.007400487	0.096852697	-0.041017097	0.043243246	0.410968026	-0.052316653	0.431587314	-0.001276769
PBX1	0.108850921	0.126092727	-0.283710783	0.206014669	#NAME?	0.045916249	#NAME?	0.230487526
PAX2	-0.136209777	-0.406650043	0.148627344	-0.306108813	0.158779715	-0.150354284	0.179399002	-0.25346508
PRRX2	0.077984273	-0.227547313	0.374250089	-0.329946928	0.28909228	-0.818549415	0.309711568	-1.039443247
NFE2L2	0.349962586	0.426393263	0.253432149	0.288902329	0.397115913	0.406435645	0.417735201	0.495696742
CEBPA	0.067120248	0.623358555	0.398477384	0.649791812	0.20795906	0.549412627	0.110795312	0.542928667
FOXQ1	-0.77978828	-0.916697153	-0.766884875	-0.682624531	#NAME?	-1.353548575	#NAME?	-1.168977299
FOXD3	-0.263887494	-0.38017708	-0.384515482	-0.300255138	-0.779828218	-0.460353558	-0.759208931	-0.498925833
HNF1	-0.65555928	0.354934299	-0.306183639	0.183541813	-0.989178448	0.023443393	-0.96855916	0.20801467
CCDC6	-0.432415729	-0.009708814	-0.776187268	0.224363808	-0.766034896	0.428908501	-0.745415609	0.20801467
AHR	0.519163348	-0.423370689	0.707270842	-0.594763176	0.429741141	-0.860222111	0.268038871	-0.675650835
POU3F2	-0.295350763	0.638181775	0.043553578	0.679882504	0.104999244	0.639585284	0.125618531	0.686006222
HSF2	-0.310718794	-0.358015508	-1.124493962	-0.347086438	-1.114341591	-1.018010482	-1.093722303	-0.833439205
SRY	-0.238239672	-0.093164494	-0.071185588	-0.133528718	0.025978161	0.202351977	0.046597448	0.073265695
NR2F2	-0.041423785	-0.067667091	-0.086931143	-0.174521056	-0.248629028	-0.121526261	-0.228009741	-0.137625679
RORA	-0.387203386	0.239102484	-0.476082675	0.013642776	-0.242786753	0.259009465	-0.222167465	0.22043719
SEF1	0.127971962	0.299364448	0.295026047	0.37928639	0.305178418	0.401509527	0.325797705	0.403759247
HAND1	-0.336526678	-0.047351156	-0.051689557	-0.149750771	-1.140149475	-0.350671185	-1.119530187	-0.166099909
AHR::ARNT	0.670035336	-0.195112037	0.647847421	-1.347333777	-0.728294568	-0.631963459	-0.707675281	-1.140539363
ARNT	0.503677631	-1.213681618	1.238715753	-0.979608997	0.7380425	-0.95738586	0.758661788	-0.772814583
NKX2-5	-0.1040127	0.077532158	-0.091109295	0.240987212	0.036826112	0.160556195	0.057445399	0.199945462
PPARA	-0.068962383	0.240415846	0.004565643	0.145984401	-0.045906607	0.222274759	-0.02528732	0.20324708
EGR4	0.359551287	-0.189602382	0.093741289	-0.292001996	0.327037212	-0.17446868	0.242295984	-0.441882527
EGR3	0.214700314	-0.098099226	0.24360406	-0.177684163	0.269504789	-0.079475119	0.258375378	-0.174488705
DDIT3::CEBPA	-0.111257727	0.59913126	0.278939909	0.140056701	0.065948729	0.567744946	0.086568016	0.346851115
GFI1	0.164940387	-0.888259218	0.177843792	-0.654186596	-0.32282946	-0.631963459	-0.302210173	-0.447392183
XBP1	0.535302742	-0.329844631	0.918579935	-0.383454082	0.235585126	-0.361230945	0.256204414	-0.176659669
RREB1	0.118267186	-0.082493159	0.028098406	-0.162078096	-0.002571217	-0.088561665	-0.068963307	-0.260665333
HLF	0.614324729	0.498035143	1.099832545	0.732107765	0.503849113	0.887862294	0.5244684	0.602429942
LMO2	0.122581113	-0.00809721	0.502728414	0.034920175	0.653959383	-0.054082323	0.67457867	-0.063667061
HERPUD1	0.325996453	-0.698215615	0.704359632	-0.464142993	1.071186947	-1.135067037	1.091806234	-0.950495761
NFE2L1::MAFG	-0.089751522	-0.477974823	-1.021309726	#NAME?	-0.318010174	#NAME?	-0.297390887	#NAME?
NFE2L1	0.022881753	0.540898848	0.238726002	0.322986346	-0.310737414	0.191058803	-0.290118127	0.193308522
FOXI1	-0.434828275	0.030438254	-0.225214576	0.177499499	-0.215062205	-0.00094806	-0.194442917	0.065840181
FOXF2	-0.519084111	0.008983319	-1.450642315	0.019912389	#NAME?	0.042135526	#NAME?	0.226706803
FOXC1	-0.265408407	-0.025023049	-0.185365699	0.065948729	-0.493667059	-0.078882219	-0.473047772	-0.094981638
FOXD1	-0.091550777	-0.011250834	-0.043760113	0.079720944	-0.207961129	0.04252066	-0.187341842	0.072941257
FOXL1	-0.412865595	0.096852697	-0.446482206	0.148603762	-0.841794942	-0.052316653	-0.821175655	0.132254624
FOXF1	-0.771969632	-0.061580645	-0.199450439	-0.115190095	#NAME?	-0.498432067	#NAME?	-0.31386079
NFAT	-0.132311136	-0.195112037	-0.178831152	-0.248721488	0.187996164	-0.408819908	0.208615451	-0.735074255
PAX1	0.155370936	-1.213681618	0.727890129	-0.979608997	0.7380425	-0.95738586	0.758661788	-0.772814583
PAX3	0.385894595	-1.331464654	0.427785537	-1.097392032	0.214794357	-1.075168895	0.235413644	-0.890597619
PAX8	0.29847178	-0.600577146	-1.143912048	-1.059651704	#NAME?	-1.037428567	#NAME?	-0.852857291
FOXN1	0.288902329	0.018462063	1.26688663	0.252534685	1.564721074	0.274757821	1.585340361	0.459329098
ZBTB14	0.452847406	-0.864911854	0.160369162	-1.547129964	-0.011800024	-1.524906827	0.008819263	-2.033482731
PAX4	0.134900625	-0.00566456	0.118172232	-0.00116638	0.179617898	0.021056757	0.148943891	-0.05030534
MSX1	-0.196389993	-0.20900115	-0.059188871	-0.293382259	0.037974877	-0.153376086	0.058594164	-0.374269918
HOXA3	0.149217071	0.048675841	0.758103908	-0.004933609	1.019570707	-0.165032029	1.040189995	-0.203604304
EN1	0.040679093	-0.41208273	0.207733178	-0.534685052	0.441029101	-0.512461915	0.461648388	-0.664362875
SOX9	-0.098694525	0.210353071	-0.045299759	0.216641762	0.119003292	0.166544237	0.139622579	0.217584121
ALX1	-0.166712563	0.215172357	0.020144149	0.362233602	0.28812563	0.289146559	0.308744917	0.311198906
TGIF1	-0.072207212	-0.160325921	-0.261828071	-0.177567728	-0.40582638	-0.155344591	-0.385207093	-0.124923994
MEIS1	-0.120615096	-0.368065844	-0.218253566	-0.334663918	-0.303411374	-0.312440781	-0.282792087	-0.24565254
MEIS1::HOXA9	-0.373473193	-0.556902082	-0.407089804	-0.728294568	#NAME?	-0.706071432	#NAME?	-0.521500155
FOXJ2	-0.58854857	-0.252853032	-0.555025878	-0.11409059	-1.797636475	-0.315011005	-1.777017187	-0.263971121
NKX6-1	-0.363422857	-0.163859494	0.248317049	-0.286461816	0.466108785	-0.418389359	0.486728072	-0.416139639
NKX2-1	-0.002740145	-0.072509715	0.077302563	-0.156890825	0.174466311	-0.134667688	0.195085599	-0.083627804
HMX3	0.061183721	-0.039357508	-0.177227302	0.061183721	0.120607142	0.083406858	0.141226429	-0.291637653
PDX1	-0.079667403	0.20583839	0.412809082	0.091604318	0.305178418	-0.068494102	0.325797705	0.010716659
VSX2	0.051574143	-0.101083088	0.624093335	-0.454797131	0.634245707	-0.943399618	0.654864994	-1.164293449
VDR	0.156521023	0.145788977	0.229643287	0.14063191	0.193275643	0.107285195	0.165104766	0.137705792
SPZ1	0.169069781	-0.255521165	0.145605541	-0.232757637	0.386281571	-0.404690515	0.406900859	-0.556591475
ZIC1	0.246652782	0.093995552	0.466951382	0.145746617	0.49908266	0.062609238	0.475250184	0.086837865
ZIC2	0.337692493	0.028537715	0.635108396	0.026221559	0.827582324	0.048444695	0.791043197	0.009872421
ZIC3	0.25056618	0.053248179	0.471324444	0.089495057	0.610094193	0.013278121	0.59562216	0.049429393
NKX3-1	-0.144145594	0.006627605	0.022908491	0.358483263	0.166592255	0.129391971	0.187211542	-0.022508989
ARID5B	-0.184496889	0.594884969	-0.171593485	0.828957591	-0.161441113	0.851180728	-0.140821826	1.035752004
BPTF	-0.127298594	0.254586326	-0.001066504	-0.050337553	0.232229419	-0.028114416	0.252848706	-0.180015377
POU6F1	-0.170370698	0.143136925	0.292949203	-0.108298269	0.510740939	0.137068419	0.531360226	-0.035035249
HIF1A	0.248461359	-0.650587566	0.415515444	-1.109662125	-0.490622916	-1.087438988	-0.470003629	-0.902867712
ZNF423	0.020451618	0.037693425	0.36982726	0.128665203	0.379979631	-0.016165745	0.400598918	-0.032265164
KLF12	0.434542319	-0.070091335	0.485186052	-0.087333141	0.457598095	0.003882867	0.398174675	0.0453533
FOXO4	-0.270296879	-0.155891324	-0.498555531	-0.039601738	-0.401391783	-0.150909994	-0.380772496	-0.120489397
FOXO1	-0.152559297	0.047004066	-0.255168779	0.134473214	-0.111485015	0.102629129	-0.090865728	0.16941737
FOXO3	-0.222908032	0.010556883	-0.532778019	-0.043052567	-0.704947204	-0.077987844	-0.684327917	-0.018579711
CDC5L	-0.58854857	-0.453523728	-0.303711449	-0.624916214	#NAME?	-1.295840258	#NAME?	-1.111268981
TOPORS	-0.032681295	-0.086898453	-0.05486921	-0.440612496	-1.4310112	-0.236067802	-1.410391913	-0.456961634
PITX2	-0.088881578	-0.320101131	-0.170288853	-0.011920537	-0.086028509	-0.14384808	-0.065409222	-0.046288181
ATF6	0.597203689	-0.232852365	1.303254274	0.001220256	0.620259465	0.023443393	0.640878752	0.20801467
TLX2	0.012270093	0.172612743	0.09928147	0.406685365	-0.58371334	0.428908501	-0.563094052	0.390336227
NKX2-2	0.155370936	0.272696201	0.422508479	0.506768823	0.566192244	0.662523352	0.586811531	0.713563236
NKX6-2	-0.361319807	-0.692384695	0.150574764	-0.745994145	0.160727135	-0.436088936	0.181346423	-0.539199732
BACH2	0.758905958	0.018462063	1.043743078	0.252534685	1.20804613	0.274757821	1.228665417	0.459329098
PATZ1	0.238693633	-0.090340797	0.355737297	-0.333192247	0.285846961	-0.156818431	0.249307835	-0.377712262
BACH1	0.157824925	0.312267853	0.248506031	0.283976211	0.305178418	0.354989511	0.325797705	0.267627073
LHX3	-0.18946955	-0.520534438	-0.147578608	-0.063318265	-1.053716969	-0.551920752	-1.033097682	-0.367349475
ATF4	0.768475409	-0.600577146	1.298434987	-1.059651704	1.168825417	-0.631963459	1.189444704	-0.852857291
NR6A1	-0.450764867	-0.145840988	-0.689175891	0.088231633	#NAME?	0.515919878	#NAME?	0.295026047
ELF2	-0.018072947	0.021641716	-0.33937163	0.186721466	-0.041537186	0.134836631	-0.020917899	0.2393652
ZBTB18	0.016784773	0.294309678	-0.249025225	0.394850907	-0.238872853	0.262923364	-0.218253566	0.360483263
AFP	-0.089751522	-0.072509715	0.077302563	0.567028015	0.780602115	#NAME?	0.801221402	#NAME?
ALX4	0.099919632	-0.81237452	0.436050046	-0.80144545	0.628523975	-0.556078762	0.649143262	-0.882333109
CEBPD	0.349526951	0.578077851	0.861421522	0.475678236	0.178426713	0.497901373	0.199046	0.459329098
CEBPG	0.381495116	0.362369278	0.617542072	0.190976792	-0.288596289	0.213199928	-0.267977001	0.397771205
CRX	0.095778839	-0.228728648	-0.07891637	0.005343974	0.373068754	0.02756711	0.393688041	0.094355351
DBP	0.221620322	-0.53432776	0.020949626	-0.300255138	-0.37436311	-0.278032001	#NAME?	-0.093460725
FOXM1	-0.262364264	-0.938269639	0.0588405	-0.704197017	-0.490622916	-1.087438988	-0.470003629	-1.596014892
NR1H4	-0.259709631	-0.333439602	-0.050095931	0.034164412	-0.03994356	-0.41361608	-0.019324273	-0.452188355
GCM	-0.1759862	0.246720715	0.060060756	0.1443211	0.252534685	0.166544237	0.273153972	0.351115513
ONECUT1	-0.250094172	-1.080150226	-0.930337948	-0.846077604	#NAME?	-0.823854467	#NAME?	#NAME?
HOXA4	-0.05892859	0.264687422	0.371940085	0.093294935	0.504694779	0.115518072	0.525314066	0.012407276
ITGB2	-0.132311136	-0.433523061	-0.417242175	-0.199450439	-0.561240484	-0.647230932	-0.540621196	-0.462659655
NR1H	0.285991119	-0.092079812	0.432425916	-0.058677885	0.154896215	0.068905767	0.175515502	0.030333492
MAZ	0.159885617	-0.052795815	0.156439883	-0.127024553	0.086549547	-0.050734195	0.06460922	-0.069761874
MTF1	0.372079835	-0.209796589	0.510560548	-0.343448747	0.157807425	-0.120554915	0.178426713	-0.136654334
PTF1A	-0.097219816	-0.013286635	-0.001624696	0.082635648	0.239051334	0.027897744	0.259670622	0.038115633
TEF	0.199046	0.136245098	0.366100084	0.283306343	-0.10925536	0.392540857	-0.088636073	0.171647026
ETV7	0.251831202	0.39828474	-0.058038785	0.537047182	-0.047886414	0.453909804	-0.027267126	0.520698044
AP3	0.134751649	-0.828835798	0.014123661	#NAME?	0.024276033	-0.572540039	0.04489532	#NAME?
E4F1	0.560836044	-0.721205133	0.814901506	-0.487132512	0.131906697	-0.464909375	0.152525984	-0.280338098
TEAD2	0.560836044	-0.147859153	0.42939714	-0.424612155	0.194427054	-0.297028502	0.215046341	-0.623282849
SMAD3	-0.160749072	0.094903758	-0.207269087	0.2336662	0.159558228	0.255889337	-0.042966036	0.217317062
GTF2I	0.304514094	-0.002740145	0.242382313	-0.366504524	0.157224505	-0.10311933	0.177843792	-0.15971011
GTF2A	0.14263191	-1.306463352	0.452786839	-1.07239073	-0.453351522	-1.050167593	-0.432732234	-0.865596317
MYOG	0.009828631	-0.013751557	0.307910978	0.0126817	0.263996128	0.034904837	0.284615415	0.052422029
CACBP	0.165059593	0.040471204	0.131442983	0.086491595	0.228606731	0.142616283	0.192067604	0.144866003
CACD	0.34077416	-0.078701686	0.322425021	-0.132311136	0.332577392	0.023443393	0.296038266	-0.025600181
RUNX2	0.225123975	0.324043812	-0.05677216	0.36396042	-0.046619789	0.232032877	-0.026000502	0.234282597
CBX5	-0.48898608	-0.220429845	#NAME?	-0.391822332	#NAME?	-0.369599195	#NAME?	-0.185027918
NR5A1	-0.076881331	-0.120264147	-0.663599049	0.174433097	-0.653446678	0.196656234	-0.920509463	0.187071496
ZNF384	0.125517973	-0.240232473	0.091901362	-0.516985475	0.389735806	-0.494762338	0.410355093	-0.715656169
FOXJ1	-0.185233538	-0.818579297	-0.109151231	-0.361363124	#NAME?	-0.339139987	#NAME?	-0.377712262
POU1F1	-0.342031667	0.680732005	-0.174977583	0.697740121	-0.387968762	0.719963258	-0.367349475	0.740231483
HMGA1	-0.482346439	0.365243669	-0.663599049	0.336952026	-0.653446678	0.454485343	-0.63282739	0.438385924
RUNX	0.271001119	-0.881828328	0.366596239	-0.647755706	0.664430683	-0.625532569	0.68504997	-0.846426401
SMAD	-0.346322204	0.317546767	-0.092256742	0.397468709	-0.082104371	0.332680469	-0.349167156	0.517251746
FOX	-0.219322513	-0.402751402	0.034742948	-0.574143888	0.04489532	-1.245067932	0.065514607	-1.060496656
RAR	0.047740272	0.151993455	0.301805734	0.098384005	0.717423213	-0.061714415	0.7380425	0.122856861
AHR::ARNT::HIF1A	0.732686301	0.850011566	0.663351608	0.236786328	0.855825536	0.259009465	0.876444823	0.038115633
FOXP1	-0.712129631	-0.155891324	-0.006079046	0.078181298	0.004073325	-0.187277638	0.024692613	-0.002706362
CDX	-0.662939387	1.241372068	-1.006710926	1.38013451	-0.303411374	1.296997131	-0.282792087	1.363785372
FOXP3	-0.340529037	0.187538393	-0.424789381	0.486149536	-0.568787689	0.37484128	-0.548168402	0.405261877
PTEN	0.155370936	-1.080150226	0.573739449	-0.846077604	0.178426713	-0.823854467	0.199046	-0.639283191
AIRE	-0.104761184	0.072823272	0.104852515	-0.098569214	-0.172677186	0.211335995	-0.152057899	0.108225199
HES1	0.443053009	-1.619146727	0.610107093	#NAME?	0.620259465	-1.362850968	0.640878752	#NAME?
SOX	-0.005402284	-0.085798947	0.101753659	0.068230967	0.217266546	0.003442726	0.237885833	0.092703823
TBX5	0.050010421	0.067252227	-0.545075547	0.301324849	-0.401391783	0.180447142	-0.380772496	0.284975711
TFE	0.249399886	-0.101083088	0.741876371	-0.965622755	0.346563634	-0.250252437	0.367182922	-0.758828341
GLI	0.027537565	-0.050530809	0.194591649	-0.039601738	0.291755398	-0.017378601	0.312374685	-0.120489397
GFI1B	0.072374017	-0.123958277	-0.048253971	-0.449501443	-0.300465864	-0.108824575	-0.279846577	-0.376238423
HF1H3B	0.292169238	0.00793565	0.129577051	-0.045673801	0.1679003	-0.061190992	0.131361173	-0.13898398
GZF1	-0.33013688	0.498035143	0.242382313	0.732107765	0.252534685	0.754330902	0.273153972	0.53343707
HIC1	0.232891574	0.147101155	0.273382936	0.053960866	0.129384627	0.107932701	0.150003915	0.12260494
ZBTB16	0.114548942	-0.155891324	0.504746578	0.078181298	0.291755398	0.100404434	0.312374685	0.284975711
ZNF628	-0.094089923	0.510938548	-1.131008643	0.562689613	#NAME?	0.361769198	#NAME?	0.546340475
OVOL2	0.288902329	0.404124544	0.043111198	0.36376032	0.235585126	0.486066915	0.256204414	0.398704476
ZNF350	0.092850579	0.026009268	0.064595912	-0.119407731	0.332577392	-0.177227302	0.35319668	-0.174977583
HOXA7	0.090832415	0.108074222	0.152525984	0.119003292	0.268038871	-0.3287772	0.288658158	-0.144205924
ZNF589	0.368543269	0.059388491	0.209200769	-0.086028509	0.047502883	-0.063805373	0.068122171	0.040723196
RBPJ	0.020029588	-0.29486244	0.022003923	-0.666925622	-0.23020797	-0.644702485	-0.209588683	-0.865596317
CLOCK::ARNTL	0.621460666	#NAME?	0.999823844	#NAME?	0.450360428	#NAME?	0.470979715	#NAME?
OTX	-0.026950621	-0.520534438	-0.37072216	-0.286461816	0.332577392	#NAME?	0.35319668	#NAME?
WT1	0.360949355	-0.248264644	0.379583435	-0.312685011	0.466696847	-0.290461874	0.449575807	-0.40817147
ZNF219	0.204689409	0.078288513	0.27572884	0.032776273	0.162267256	-0.011691965	0.128819322	-0.016362688
DMRT1	-0.38501349	-0.185450127	-0.728785029	-0.239059577	-0.025485477	-0.622301548	-0.00486619	-0.437730272
DMRT2	-0.376656895	0.297364448	-0.36375349	0.413654034	-1.046748299	0.553660206	-1.026129012	0.486917055
DMRT3	0.273153972	-0.402751402	0.440208057	-0.16867878	1.143507609	-0.146455644	1.164126896	0.038115633
DMRTA1	-0.80970996	-0.387003045	-0.237190767	0.252534685	-0.227038396	-0.130707287	-0.206419108	0.05386399
DMRTA2	-0.362572155	-0.787163101	-0.34966875	-0.265408407	0.065948729	-0.530867343	0.086568016	-0.346296066
DMRTC2	-0.018072947	-0.894649016	0.102461122	-0.660576394	0.246144887	-1.043818366	0.266764174	-0.859247089
HNF1A	-0.459814703	0.299364448	0.007343974	0.091604318	0.122856861	-0.137486974	0.143476149	0.047084303
MYF	0.089856329	-0.180583937	0.454736157	-0.234193388	0.790310929	-0.211970251	0.810930216	-0.209720531
ELK4	0.73320727	0.750449077	0.995571535	0.761378147	1.092735283	0.783601284	1.11335457	0.968172561
SPIB	-0.094089923	0.423927171	-0.032396354	0.206014669	0.26543809	0.361769198	0.286057377	0.171647026
TEAD1	0.135665865	0.304923879	0.374693449	0.371942416	0.607989372	0.48117693	0.628608659	0.432133355
HLTF	0.250205039	0.295617722	0.733112073	0.242008272	0.86104748	0.01291698	0.881666767	0.043337577
NR2E1::NFIC	0.096530436	0.20078362	0.217064505	0.147174169	0.766213377	0.323547986	0.604511108	0.353968582
NKX3-2	-0.045299759	-0.21037951	0.409436398	0.206014669	0.419588769	0.045916249	0.440208057	-0.280338098
NOBOX	-0.028632707	-0.212061596	0.138421378	-0.229303402	0.235585126	-0.207080265	0.256204414	-0.358981226
HINFP	0.463038301	-0.003516844	0.271458577	-0.17490933	-0.066695746	-0.375829745	-0.228398015	-0.191258468
ELF5	-0.021681508	0.815459185	-0.421022898	0.80836975	-0.277339134	0.683989412	-0.256719847	0.757335054
ESRRB	-0.119065909	-0.155891324	-0.006079046	-0.104140259	0.291755398	0.100404434	0.312374685	0.102654154
TFCP2L1	0.039539121	0.082756414	0.152525984	0.236786328	0.316829035	0.171998088	0.337448323	0.038115633
ZFX	0.196756152	-0.158241502	-0.133592366	-0.118324894	-0.346583546	-0.027108886	-0.508285816	-0.065681161
EWSR1::FLI1	0.063855827	0.129887798	0.243332432	0.076278347	0.289852448	0.1450215	0.310471735	0.182989302
KLF4	0.177843792	-0.171158796	0.186292847	-0.277411981	0.227216877	-0.20254511	0.217064505	-0.247548275
NFATC2	0.013196447	0.030438254	0.403394083	0.264510876	1.106693635	-0.406413168	1.127312923	-0.221841892
INSM1	0.157566327	-0.012790481	0.27055319	0.221282141	0.434856241	0.243505278	0.455475529	0.216767461
FEV	0.278984892	0.852514696	0.181346423	0.912233931	0.432660851	0.980977084	0.299129458	0.907719251
NR4A	-0.045299759	-0.11506933	0.034742948	0.023693112	0.286057377	0.045916249	0.306676664	0.12512701
PLAG1	0.157126863	-0.062020109	0.201120855	-0.102384333	0.211273226	-0.106829443	0.195524869	-0.165880249
NR2E3	-0.386226346	0.154263604	-0.506854334	0.27055319	-0.091236854	0.228237806	-0.070617567	0.269708239
ESR2	0.086378065	-0.258170173	0.09928147	-0.286461816	0.109433841	-0.124476737	0.130053128	-0.367349475
HIF1A::ARNT	-0.782898702	-0.072509715	-0.615844618	-0.531584274	#NAME?	-0.509361137	#NAME?	-0.324789861
ARID3A	0.201890952	-1.080150226	0.679099965	-0.846077604	0.466108785	#NAME?	0.486728072	#NAME?
ARID5A	-0.258604862	0.371741418	0.051550067	0.723597075	0.244023995	0.340355104	0.264643282	0.52492638
ASCL2	0.132429367	-0.076641953	0.462635092	-0.179041567	0.439997641	-0.09227991	0.460616928	-0.115347998
BBX	-0.65555928	0.460294815	-0.776187268	0.406685365	#NAME?	0.428908501	#NAME?	0.20801467
BCL6B	-0.10859461	-0.666716948	-0.111439562	-0.278493646	0.340545562	-0.410421189	0.361164849	-0.40817147
E2F2	0.461745142	-0.214160232	0.341117154	-0.490913234	0.128125974	-0.181008025	0.148745261	-0.284118821
EHF	0.363837773	0.610654021	0.274958484	0.359218827	0.285110855	0.499225	0.305730142	0.432481848
ELF3	-0.021175167	0.516601077	0.056647784	0.477380364	0.025978161	0.607817085	-0.040413929	0.56281392
FOXJ3	-0.240299774	0.090599591	-0.532778019	0.111098113	-1.215772828	0.033237791	-1.195153541	0.106583432
FOXK1	-0.148311478	-0.26922001	-0.237190767	-0.152930423	-0.514720468	-0.130707287	-0.494101181	-0.079667403
GCM1	-0.030032287	0.232331977	0.079863384	0.164123727	0.147174169	0.186346864	0.167793456	0.245754998
GLIS2	0.176724061	0.207952109	0.224232995	0.259703174	0.280905382	0.176565795	0.301524669	0.109822644
ZSCAN4	-0.064592962	0.309323788	0.353775551	0.186721466	0.246144887	0.460259031	0.266764174	0.393515879
GMEB1	0.465525865	-0.721205133	1.220366614	#NAME?	0.131906697	#NAME?	0.152525984	#NAME?
HBP1	-0.300104592	0.196710294	-0.213093215	0.430782916	0.202524264	0.586537446	0.223143551	0.48342665
IRC900814	0.155370936	#NAME?	#NAME?	#NAME?	#NAME?	#NAME?	#NAME?	#NAME?
IRF4	0.007108399	0.164707563	-0.184471325	0.244629505	-0.234943575	0.224293028	-0.214324288	0.269102362
IRF6	0.021839544	-0.11506933	0.034742948	0.119003292	0.04489532	0.141226429	0.065514607	0.325797705
JDP2	0.913056638	-0.050530809	1.443016216	0.183541813	1.20804613	0.20576495	1.110882381	0.390336227
KLF7	0.446007221	-0.169794229	0.450021678	-0.366504524	0.520798671	-0.201180543	0.480793337	-0.326764195
MYBL1	-0.164676421	-0.201501836	0.02835315	-0.255111286	0.363927922	-0.232888149	0.384547209	-0.166099909
MYF6	-0.010950279	0.034462404	0.184274682	-0.019147046	0.194427054	-0.248238338	0.215046341	-0.063667061
OSR1	0.374733765	-0.907307413	0.341117154	0.019912389	-0.054195583	-0.651011654	#NAME?	-0.466440378
OSR2	0.114548942	-0.155891324	0.127452347	-0.258290939	0.137604718	-0.236067802	-0.129458067	-0.274640077
PLAGL1	0.327658964	-0.003405924	0.310709406	-0.057015374	0.002408046	0.056179541	-0.063984044	-0.004371641
RARA	-0.075585155	0.078857773	-0.033694213	0.050566131	-0.128902357	0.21255121	-0.10828307	0.152000028
RFX3	0.278375916	0.113296166	0.263108444	0.124225236	0.050117264	0.146448373	0.070736551	0.197488257
RFX7	0.437775952	0.455017758	-0.647932932	0.352618143	-0.637780561	0.151697729	-0.617161274	0.048586933
SOX11	-0.092111683	-0.001538604	0.117502016	0.068230967	0.245437423	-0.022874582	0.26605671	0.033863323
SOX12	-0.174511491	0.518485754	-0.07891637	0.752558375	-0.474229107	0.469399863	-0.453609819	0.653971139
SOX13	-0.134262356	0.04158448	-0.137107308	0.275657102	-0.126954937	0.170046867	-0.10633565	0.259307964
SOX14	-0.318413416	0.478986948	-0.534351583	0.137695425	#NAME?	0.265279078	#NAME?	0.344489838
SOX15	-0.441632384	0.163396088	-0.179268119	0.279685674	-0.082104371	0.237370289	-0.061485084	0.352948694
SOX18	-0.212353844	0.384706458	-0.604915547	0.490945708	-0.882445248	0.417858665	-0.861825961	0.551136647
SOX1	-0.17659171	0.451784125	-0.091550777	0.472282647	-0.161441113	0.494505784	-0.140821826	0.52492638
SOX21	-0.406147802	0.129887798	-0.413447104	0.027488183	-0.557445413	0.232032877	-0.536826125	0.234282597
SOX30	-0.316614854	0.057301896	-0.016029377	0.386684698	-0.005877005	0.208237139	0.014742282	0.392808416
SOX4	-0.029085093	-0.091885994	0.057926284	-0.020332302	0.163388835	0.001890835	0.184008122	0.061298968
SOX7	-0.43439789	0.344983969	-0.421494485	0.416537661	-0.411342114	0.378136176	-0.390722826	0.498168931
SOX8	-0.342031667	0.401147143	-0.485132511	0.336726776	-1.081115943	0.358949913	-1.060496656	0.352465952
SP100	-0.250094172	0.865759923	#NAME?	1.099832545	#NAME?	1.122055682	#NAME?	1.306626958
SPDEF	0.155370936	0.395756294	0.034742948	0.406685365	-0.648251861	0.36436998	-0.627632573	0.479948385
TCF7L1	-0.022877295	-0.26922001	0.131906697	-0.083937552	0.10431874	-0.167074931	0.124938028	-0.039662068
TCF7	-0.158744393	-0.295653267	-0.615844618	-0.195112037	-0.423370689	-0.039357508	-0.402751402	0.011682376
TFAP2B	0.303424036	-0.094015921	0.374250089	-0.09355815	0.28909228	-0.182560648	0.240718696	-0.058613994
TFAP2E	0.274608518	0.114169147	0.176970048	0.060559696	0.09181224	0.082782833	-0.110712024	0.149571074
ZBTB12	0.060060756	-0.433523061	1.102583578	#NAME?	0.419588769	#NAME?	0.440208057	#NAME?
ZBTB3	-0.042160039	-0.347691625	0.421159862	-0.45009124	-0.054195583	-0.245546546	-0.033576296	-0.243296827
ZNF35	-0.515303388	-0.028057953	-0.348249304	0.072483276	-0.561240484	0.094706413	-0.540621196	0.12512701
ZNF8	0.242382313	#NAME?	0.814901506	#NAME?	#NAME?	#NAME?	#NAME?	#NAME?
ZSCAN26	-0.173133131	0.942720964	-0.006079046	1.176793586	0.697220506	1.486698795	0.717839793	1.383588
ZNF281	0.252197417	0.209847126	0.187809147	0.102170454	0.197961519	0.124393591	0.154042285	0.057650439
ZNF410	0.092192035	0.269776491	0.419588769	0.503849113	0.717423213	0.408289214	0.7380425	0.459329098
ZNF691	-0.007147993	0.760399408	-0.881547783	0.812150473	-0.871395412	0.834373609	-0.850776125	0.91358437
ZNF740	0.239545432	0.114287176	0.179542066	0.069646395	0.401003531	0.091869532	0.372832654	-0.011241264
ALX3	0.050010421	-0.384732897	0.38411859	-0.487132512	0.468378934	-0.464909375	0.488998221	-0.791163722
ARX	-0.084301917	-1.047889364	0.354685883	-0.813816742	0.210687575	-0.791593605	0.231306862	-1.300169509
BARHL1	-0.101674167	0.211833456	-0.006079046	0.183541813	0.109433841	0.20576495	0.130053128	0.284975711
BARHL2	-0.215553847	0.207153068	-0.048499762	0.115803289	-0.03834739	0.138026426	-0.017728103	0.060233438
BARX1	-0.296614188	0.25962412	-0.417242175	0.286057377	-0.273558411	0.141226429	-0.252939124	0.230487526
BARX2	-0.677538187	-1.171122004	-1.021309726	-0.937049382	#NAME?	#NAME?	#NAME?	#NAME?
BSX	-0.208500275	-0.095948288	0.05386399	-0.180329398	0.438709811	-0.291637653	0.459329098	-0.443538614
CDX1	-0.262364264	-1.343734747	-0.500775288	-1.109662125	0.202524264	-1.087438988	0.223143551	#NAME?
CPHX	0.427304652	0.51353933	0.845673165	0.5244684	0.450360428	0.546691537	0.470979715	0.731262813
DBX1	-0.48061783	-0.463376024	0.379583435	-0.229303402	0.389735806	#NAME?	0.410355093	#NAME?
DBX2	-0.432415729	0.683438366	-0.776187268	0.694367437	#NAME?	0.428908501	#NAME?	0.20801467
DLX1	-0.154783992	0.103619871	0.322425021	0.096530436	0.715569645	-0.199700158	0.736188932	-0.148660274
DLX2	-0.304161393	0.000762486	-0.137107308	0.101303715	0.566192244	-0.212945385	0.586811531	-0.25151766
DLX3	-0.565175219	-0.547933412	-1.496733423	-0.31386079	-0.79343387	-1.390249942	-0.772814583	-1.205678666
DLX4	-0.333793191	-0.758384137	-0.608571858	-0.929776623	-0.310737414	-0.907553486	-0.290118127	-1.41612939
DLX5	-0.111257727	-0.381697993	0.278939909	-0.147625371	0.75909591	-1.224014523	0.779715197	-1.039443247
DMBX1	-0.028411541	0.05254608	-0.002436055	0.035304273	0.248878373	0.05752741	0.269497661	0.030789593
DOBOX4	-0.846077604	0.269776491	#NAME?	0.503849113	#NAME?	0.120607142	#NAME?	0.305178418
DOBOX5	-0.043231506	-0.408981952	-0.076848117	-0.685734954	0.220986327	-0.663511817	0.241605614	-0.884405649
DUX4	-0.178120672	0.467729794	-0.29874866	0.478658864	-0.288596289	0.213199928	-0.267977001	0.397771205
EMX2	0.064399158	0.397493914	0.719156449	0.256873086	0.780602115	0.078425528	0.801221402	0.145213768
EN2	0.021121411	-0.033095747	0.270867211	-0.124445525	0.494593683	-0.182265096	0.51521297	-0.180015377
ESX1	-0.041339358	-0.26922001	0.573739449	-0.440612496	0.7380425	-0.706071432	0.758661788	-0.926965263
EVX1	0.253351345	0.229771157	0.698037166	0.176161706	0.795200914	0.016063286	0.815820202	0.200634562
EVX2	0.04668263	0.09671426	0.278275236	-0.058677885	0.511571159	0.010065267	0.532190446	-0.006034152
GBX1	0.025317808	-0.245122458	0.510825624	-0.193371393	0.607989372	-0.394291808	0.628608659	-0.497402603
GBX2	0.092570035	-0.072509715	0.482767671	-0.195112037	0.675241599	-0.327039581	0.695860886	-0.324789861
GSC	-0.039937816	-0.371002704	-0.508872498	-0.270461475	0.012105497	-0.114706945	0.032724784	-0.063667061
GSX2	0.072483276	0.089725083	0.750362985	0.206014669	0.942836913	-0.241765823	0.9634562	-0.280338098
HDX	-0.192935758	-0.175693952	-0.025881673	0.05837867	-0.015729302	0.080601807	0.004889985	0.265173084
HLX	0.273153972	-0.80821651	0.440208057	-0.574143888	0.04489532	#NAME?	0.065514607	#NAME?
MNX1	-0.056961699	0.022800464	0.339666827	-0.195112037	0.675241599	-0.509361137	0.695860886	-0.547933412
HMBOX1	-0.355454688	0.249573784	-0.699226227	-0.614965883	0.004073325	0.505869542	0.024692613	-0.40817147
HMX1	-0.250094172	0.211833456	-0.006079046	0.278851993	0.109433841	0.20576495	0.130053128	0.167192675
HMX2	-0.224118685	0.406227594	-0.830254489	0.506768823	-0.820102118	0.37484128	-0.79948283	0.153947448
HOMEZ	0.625374565	0.354934299	1.197893758	0.589006921	1.20804613	0.611230058	1.228665417	0.795801335
HOXA10	-0.293579284	#NAME?	0.055796358	#NAME?	0.065948729	#NAME?	0.086568016	#NAME?
HOXA11	-0.049423476	#NAME?	0.204641985	#NAME?	0.620259465	#NAME?	0.640878752	#NAME?
HOXA13	-0.23610793	-0.506548196	-1.049883098	-0.272475574	-1.039730727	-0.027108886	-1.01911144	-0.353363233
HOXA1	0.148981138	-0.047351156	0.641457623	-0.149750771	0.805760675	-0.350671185	0.826379962	-0.453781981
HOXA2	0.104940083	0.251393621	0.775899348	0.167012511	0.903834755	-0.098446424	0.924454043	-0.096196705
HOXA6	-0.355454688	-0.625894954	-0.476082675	-0.391822332	0.227216877	#NAME?	0.247836164	#NAME?
HOXA9	-1.048601868	#NAME?	#NAME?	#NAME?	#NAME?	#NAME?	#NAME?	#NAME?
HOXB13	-0.276560745	-0.448560938	-0.586430732	-0.348019709	-0.981743469	-0.325796572	-0.961124182	-0.477697532
HOXB3	-0.041339358	0.241605614	0.727890129	-0.035147388	0.989356929	0.274757821	1.009976216	0.171647026
HOXB4	0.19173858	-0.638317474	0.764257773	-1.097392032	0.907941537	-1.075168895	0.928560824	#NAME?
HOXB5	0.137671359	0.319216217	0.63608258	0.234835108	0.720342923	0.123526852	0.740962211	-0.028374108
HOXB6	-0.150010713	-0.980066767	0.779183423	#NAME?	1.259339424	#NAME?	1.279958711	#NAME?
HOXB7	0.075328229	-0.195112037	0.465525865	-0.366504524	0.657999793	-1.037428567	0.67861908	-0.852857291
HOXB8	-0.667829373	0.042559614	#NAME?	0.276632236	#NAME?	-0.394291808	#NAME?	-0.209720531
HOXB9	-0.132311136	#NAME?	#NAME?	#NAME?	#NAME?	#NAME?	#NAME?	#NAME?
HOXC10	-0.397127384	-0.186981911	-0.416659255	-0.332398911	-0.332398911	-0.236067802	-0.311779624	-0.292658583
HOXC11	-0.377433594	#NAME?	-0.615844618	#NAME?	0.087454934	#NAME?	0.108074222	#NAME?
HOXC12	-0.237671652	#NAME?	-1.169229856	#NAME?	#NAME?	-1.062746375	#NAME?	#NAME?
HOXC13	0.018169815	-1.006042254	0.060060756	-0.771969632	-0.152930423	-0.344281387	-0.132311136	-0.565175219
HOXC4	0.189272488	-1.402923618	0.538648129	-1.168850996	0.836482573	#NAME?	0.85710186	#NAME?
HOXC5	-0.160749072	0.22273713	0.044045341	0.182372906	0.159558228	0.122357945	0.180177515	0.11887699
HOXC6	-0.108890862	0.276075725	-0.529623442	0.024640531	-0.337149514	0.046863667	-0.316530227	-0.238568685
HOXC8	-0.024422174	0.302974561	-0.058038785	0.313903631	0.239795659	-0.357020413	0.260414946	-0.172449136
HOXC9	-0.787237104	-0.182208633	-0.032396354	-0.353601119	0.26543809	-0.331377982	0.286057377	-0.839953886
HOXD10	-0.338647569	-0.321405763	0.233871624	-0.087333141	0.531706067	-0.065110004	0.552325355	0.119461272
HOXD11	-0.144733656	-1.331464654	-0.083040087	-1.097392032	0.620259465	-1.075168895	0.640878752	-0.890597619
HOXD12	-0.554305546	#NAME?	-0.898077085	#NAME?	-0.887924714	-1.484740786	-0.867305427	#NAME?
HOXD13	-0.33013688	-0.888259218	-0.450764867	-1.059651704	-1.133759676	-0.631963459	-1.113140389	-0.852857291
HOXD1	0.197930551	-0.072509715	0.888232779	-0.126119166	1.003745666	-0.509361137	1.024364953	-0.324789861
HOXD3	0.097551365	0.279096223	0.515919878	0.194715114	0.813754322	-0.070743822	0.834373609	-0.068494102
HOXD8	0.178360454	0.768121454	0.837891024	0.835139991	0.848043396	0.762052948	0.868662683	0.723480673
IRX2	-0.089751522	0.215172357	-0.328162545	0.161562906	#NAME?	0.183786043	#NAME?	0.36835732
IRX3	-0.188400603	0.234306312	-0.389071298	0.100654153	-1.477531216	0.005094255	-1.456911928	0.056134138
IRX4	-0.304161393	0.118545521	-0.424789381	-0.340529037	#NAME?	-0.318305901	#NAME?	-0.133734624
IRX5	-0.132311136	0.172612743	-0.37072216	0.119003292	#NAME?	0.141226429	#NAME?	0.325797705
IRX6	-0.617818952	-0.195112037	-0.045299759	0.038960584	#NAME?	0.061183721	#NAME?	0.245754998
ISL2	-0.1642045	0.36386293	-0.402615523	0.454834708	-0.392463152	0.477057845	-0.371843865	0.399264857
ISX	-0.059740443	-0.371002704	0.384945378	-0.319251639	0.482109126	-0.297028502	0.502728414	-0.623282849
LBX2	-0.059740443	-0.083320631	0.184274682	0.017220598	0.482109126	-0.297028502	0.502728414	-0.335600777
LHX1	0.085412348	-0.142468304	0.295026047	-0.090717239	0.422961454	-0.173854618	0.443580741	-0.24059777
LHX2	-0.192935758	0.229771157	0.274222919	0.107168834	0.166592255	-0.207080265	0.187211542	-0.24565254
LHX4	-0.175483308	0.30438202	0.20287987	0.132989534	0.346563634	0.309363351	0.367182922	0.157462391
LHX5	0.13339203	-1.458804076	0.300446114	-1.224731455	-0.605692246	#NAME?	-0.585072959	#NAME?
LHX6	0.060060756	-0.145840988	0.227114841	-0.199450439	0.237267213	-0.177227302	0.2578865	-0.174977583
LHX8	0.075328229	0.092570035	0.375913706	-0.00982958	0.386066077	0.107703737	0.406685365	0.196964834
LHX9	-0.179268119	0.163396088	0.130886809	-0.095007776	0.205577702	0.014226738	0.226196989	-0.088884058
LMX1A	-0.132311136	-0.751058097	0.602726986	-0.922450583	0.795200914	-0.900227446	0.815820202	-1.40880335
LMX1B	-0.178831152	-0.498061582	0.239537361	-0.774814584	0.355050248	-1.158056555	0.375669535	-1.666632459
MEOX1	0.14263191	0.079831009	0.635108396	0.026221559	0.932942839	-0.357020413	0.953562127	-0.460131209
MEIS3	-0.167958475	-0.088196312	0.061615967	-0.054794385	-0.023541842	-0.032571248	-0.002922554	0.034216993
MSX2	-0.098663102	-0.206584439	0.038538019	-0.329186761	0.135701768	-0.306963624	0.156321055	-0.458864584
NKX1-1	0.245319173	0.325081336	0.379583435	0.240700227	0.389735806	0.129391971	0.410355093	0.159812568
NKX1-2	-0.262364264	0.042559614	0.415515444	0.276632236	0.202524264	0.011173301	0.223143551	0.195744577
NKX2-3	-0.192935758	-0.463376024	-0.090420195	-0.229303402	-0.303411374	0.016063286	-0.282792087	-0.715656169
NKX2-4	0.364721165	-0.53432776	0.308631699	-0.300255138	-0.37436311	-0.971179182	-0.353743823	-0.786607905
NKX2-6	0.080469628	-0.258963509	0.42984527	-0.024890888	0.594148321	0.248646677	0.614767608	0.027752846
NKX2-8	-0.072207212	-0.565791029	-0.128296679	-0.331718408	-0.118144307	0.201330353	-0.09752502	-0.530389102
NKX6-3	-0.278493646	-0.849038505	0.089231134	-0.614965883	0.186394882	-0.815886298	0.207014169	-0.918997093
OBOX1	0.055581466	-0.514963393	-0.365151115	-0.504034322	0.338148437	-0.481811186	0.358767725	-0.297239909
OBOX2	0.174789022	-0.175693952	0.128269006	-0.123942887	0.677417879	-0.324863301	0.698037166	-0.140292025
OBOX3	0.089675677	-0.010865552	-0.331056903	-0.064475003	0.149099097	-0.224573423	0.169718385	-0.263145698
OBOX5	-0.081017842	-0.169136551	-0.424789381	-0.117385486	-0.009171901	-0.318305901	0.011447386	-0.133734624
OBOX6	-0.062631216	-1.511726478	0.024380161	-1.277653856	0.727679713	-1.255430719	0.748299001	-1.070859443
OTP	-0.066221024	-0.313671772	0.077302563	-0.17490933	0.539440058	-0.258046709	0.560059345	-0.324789861
OTX1	-0.097943493	-0.290422217	-0.497284883	-0.413024539	0.051863989	-0.544952082	0.072483276	-0.360380806
PAX7	0.104598611	-1.552136016	0.677117804	-1.318063394	0.910413726	-1.295840258	0.931033014	-1.111268981
PHOX2A	-0.042904549	-1.178342252	0.475547423	-0.94426963	0.773381867	-0.922046493	0.794001154	-1.430622397
PHOX2B	0.050010421	-0.492363561	0.573739449	-0.545973012	0.920364057	-0.236067802	0.940983344	-0.744643706
PITX1	-0.002021238	-0.367771683	-0.122649225	-0.356842613	0.262196596	-0.21683644	0.282815883	-0.150048199
PITX3	-0.181845071	-0.452285337	-0.590155132	-0.351744108	-0.069177136	-0.195989579	-0.048557849	-0.144949695
PKNOX1	-0.151855732	-0.188681147	-0.221190426	-0.360073633	-1.127328786	-0.114706945	-1.106709499	-0.15327922
PKNOX2	-0.33565206	-0.060581145	-0.293761119	-0.027179218	-0.352601619	-0.004956081	-0.331982331	-0.002706362
POU2F3	-0.092852299	0.75106808	9.38E-05	0.851609309	-0.069796523	0.837464802	-0.049177236	0.817241666
POU3F1	-0.349375641	0.671168274	-0.015267472	0.762140052	-0.267479365	0.822103517	-0.246860078	0.801880381
POU3F3	-0.11789474	0.413221473	-0.116507778	0.417277664	-0.13375438	0.456595234	-0.113135093	0.455449365
POU3F4	-0.334177289	0.670451171	-0.141147718	0.745459098	-0.211038054	0.767682235	-0.190418767	0.763011512
POU4F3	-0.681670424	0.280032991	-0.668767019	0.331784056	-0.658614648	0.941793858	-0.63799536	0.315434918
PROP1	-0.254528769	-0.41164035	0.190157052	-0.331718408	0.575002873	-0.309495271	0.59562216	-0.530389102
PRRX1	-0.132311136	-0.32864343	0.177843792	-0.248721488	0.187996164	-0.226498351	0.208615451	-0.447392183
RAX	0.126797564	-0.283404645	0.654864994	-0.272475574	0.569707186	-0.53793451	0.590326473	-0.758828341
RHOXF1	0.122581113	-0.371002704	-0.326550941	-0.360073633	-0.028716497	-0.471381889	-0.00809721	-0.623282849
RHOXF2	-0.089751522	-0.360191788	0.482767671	-0.531584274	0.780602115	-0.509361137	0.801221402	-0.324789861
SHOX2	-0.030032287	-0.705937661	0.542486906	-0.877330147	0.657999793	-0.855107011	0.67861908	-1.363682915
TGIF2	-0.280491649	-0.263249843	0.040713115	-0.211498778	-0.103285193	-0.189275641	-0.082665906	-0.004704364
UNCX	-0.058843984	-0.734749358	0.370574365	-1.01150236	0.706149137	-0.989279224	0.726768424	-1.903320236
VAX1	0.081943468	0.415038224	0.431319109	0.361428773	0.441471481	0.095969837	0.462090768	0.162758078
VAX2	0.277473633	-0.182208633	0.883894377	-0.641283191	0.95858527	-0.331377982	0.979204557	-0.434488778
VSX1	0.064986875	-0.350635401	0.55294868	-0.586566408	0.620259465	-1.075168895	0.640878752	-1.296062727
GLI2	0.224363808	-0.086898453	0.217064505	-0.258290939	-0.10925536	-0.118284767	-0.088636073	-0.185027918
GLIS1	0.314435631	-0.016629257	0.356326573	-0.475703816	0.836482573	-0.453480679	0.569419788	-0.962056583
GLIS3	0.175411687	0.092570035	0.2683578	-0.015106637	0.399138159	0.043484144	0.37323743	-0.013106636
HIC2	-0.056599314	-0.039357508	0.11045477	-0.498432067	-0.572540039	0.216938251	-0.551920752	-0.291637653
KLF13	0.685290219	-0.439565375	0.58571564	-0.428636305	1.00133312	-0.183269617	1.021952407	-0.509523964
KLF14	0.375542717	-0.016258406	0.363128314	-0.080678773	0.538360436	0.024925973	0.51452796	-0.119006817
KLF16	0.399400379	-0.110056788	0.34724019	-0.204488233	0.414550975	-0.076904581	0.378011849	-0.249008248
SCRT1	0.092192035	0.212618077	0.301805734	0.252534685	0.024276033	0.343750693	0.04489532	0.385221126
SCRT2	-0.060337637	0.467729794	0.260867128	0.5964419	0.404550892	0.618665037	0.425170179	0.620914756
SP8	0.448258643	-0.164277118	0.336933047	-0.235586145	0.452445935	-0.144370137	0.40407235	-0.269953789
YY2	-0.088010877	0.265703166	-0.004338402	0.311723556	-0.133947973	0.298855373	-0.113328685	0.286716355
ZBED1	1.253983225	#NAME?	2.519649598	#NAME?	#NAME?	#NAME?	#NAME?	#NAME?
ZBTB7C	0.223050035	0.029343563	0.245113809	0.005587076	0.233759975	0.027810212	0.2099275	0.053316794
ZIC4	0.142032174	-0.033528854	0.230227684	-0.00975164	0.285500491	-0.009034709	0.276266815	-0.015518669
ZKSCAN3	0.273153972	-1.095898583	0.999823844	-0.861825961	1.143507609	-0.839602824	1.164126896	-0.655031548
ZNF524	-0.091725856	0.235670879	-0.125342467	0.113068557	-0.115190095	0.135291693	-0.094570808	0.16571229
ZNF75A	0.149217071	-0.239006231	0.064956727	-0.410398717	-0.079041581	-0.38817558	-0.058422294	-0.203604304
ZNF784	-0.234093831	-0.371002704	-0.914337606	-0.136930082	-0.211038054	-0.114706945	-0.190418767	0.069864331
ZNF652	0.205632771	-1.511726478	0.024380161	-1.277653856	0.034532533	-1.255430719	0.05515182	-1.070859443
CENPB	0.525744725	0.794300959	0.944113237	#NAME?	1.241947681	#NAME?	1.262566969	#NAME?
GRHL1	0.061844878	0.290395778	-0.119407731	0.37031772	-0.10925536	0.392540857	-0.088636073	0.394790577
CUX2	0.075328229	#NAME?	#NAME?	#NAME?	#NAME?	#NAME?	#NAME?	#NAME?
ONECUT2	0.21252935	#NAME?	#NAME?	0.463843778	#NAME?	#NAME?	#NAME?	#NAME?
ONECUT3	-0.028932782	0.057301896	-0.709176557	0.068230967	-0.699024186	-0.197227969	-0.678404899	-0.418121801
E2F7	-0.055938157	0.711609243	-0.930337948	0.540216757	-0.227038396	0.68022293	-0.206419108	0.613479778
ELF4	0.58025413	0.635236265	0.785048543	0.617994458	0.389735806	0.640217595	0.410355093	0.824788871
ELK3	0.836683659	0.699774786	1.072730615	0.646165335	1.082882987	0.668388472	1.103502274	0.852959748
ERF	0.762575687	1.018228517	0.9673701	1.051630443	1.082882987	0.956070544	1.103502274	1.007110428
ERG	0.506768823	0.983542959	0.753865615	0.758083251	0.971657352	1.003449939	0.992276639	0.877866288
ETV1	0.876688994	0.760399408	1.161526114	0.657999793	1.277039001	0.68022293	1.297658288	0.864794206
ETV2	0.500211423	1.259390574	0.561904992	1.252301139	0.859739435	1.274524276	0.880358723	1.459095552
ETV3	0.804066354	0.908319538	1.058131816	1.008860767	1.291427739	1.031083904	1.312047026	1.21565518
ETV4	0.848518117	0.732228531	1.133355237	0.629828916	1.248868124	0.652052053	1.269487411	0.836623329
ETV5	0.053349322	0.332955393	0.13339203	0.353453914	0.196654226	0.326886887	0.182182194	0.329136607
ETV6	0.233101504	0.488754334	0.277553267	0.484415932	0.147943696	0.384036747	0.168562983	0.524156261
FLI1	0.560836044	1.010211206	0.780533862	0.864794206	0.998325599	1.030118187	1.018944886	0.991545912
SPIC	-0.034151372	0.312569636	-0.054308829	0.31025348	0.118362472	0.287014242	0.138981759	0.293904342
GCM2	0.197930551	-0.477974823	-0.328162545	-0.937049382	0.375137007	-0.221679065	0.395756294	-0.730254969
HSF4	-0.617818952	0.274891592	-0.268443311	0.221282141	-0.258290939	-0.16195983	-0.237671652	0.022611446
HSFY2	-0.355454688	0.067252227	0.910211686	0.301324849	0.920364057	0.323547986	0.940983344	0.508119262
MEF2B	-0.290026882	0.197218553	-0.346116349	0.056597726	-1.029111158	-0.121849833	-1.008491871	0.062721444
MEF2D	0.086378065	-0.743677989	-0.593865711	#NAME?	#NAME?	#NAME?	#NAME?	#NAME?
MEIS2	-0.128627891	0.025815037	0.008573231	-0.002476605	0.105736979	0.019746531	0.126356266	0.098957292
TGIF2LX	-0.630557978	0.079831009	#NAME?	-0.379243549	#NAME?	0.048444695	#NAME?	-0.172449136
MYBL2	0.174063069	-0.214160232	0.341117154	-0.267769683	0.638951598	0.042135526	0.659570885	-0.06097527
NFAT5	-0.238920871	0.183786043	-0.295010338	0.274757821	-0.061714415	0.034616694	-0.041095128	0.113827455
NFATC1	0.042892953	0.110778492	-0.039513822	0.140056701	-0.029361451	0.206731601	-0.008742163	0.089022005
NFIA	0.050010421	-0.11506933	0.034742948	-0.191151636	0.427887572	-0.168928499	0.35319668	-0.079667403
NFIB	0.104598611	-0.165841655	0.207114174	-0.219451106	0.910413726	0.090454103	0.707889462	-0.012656692
NFIX	0.197930551	0.332955393	0.231453243	0.161562906	0.598280558	0.337936723	0.618899845	0.36835732
PAX9	0.131465415	-0.086606865	0.1787183	-0.310367337	0.052738497	-0.166783343	0.03079817	-0.27946359
POU4F1	-0.161869938	0.779630769	0.282815883	0.677231155	0.534130311	0.93584307	0.554749598	0.740924724
POU4F2	-0.572867564	0.994971655	#NAME?	0.910590545	#NAME?	1.251267413	#NAME?	0.829702886
POU6F2	-0.071686514	0.082756414	0.306676664	-0.16867878	0.568143464	0.076687908	0.588762751	-0.09541576
PROX1	0.155370936	0.578077851	0.727890129	0.812150473	0.7380425	0.834373609	0.758661788	1.018944886
RFX2	0.438015215	-0.150878782	0.404398604	0.083193839	0.232229419	0.105416976	0.252848706	0.00230618
RUNX3	0.262539771	-0.389268052	0.11721917	-0.30934611	0.309693099	-0.46944453	0.330312386	-0.508016805
GMEB2	0.872615668	0.042559614	1.445134861	-0.416514944	0.895671445	#NAME?	0.916290732	#NAME?
MGA	-0.324202144	0.423927171	-0.014047216	0.657999793	0.466108785	0.562439894	0.486728072	0.613479778
TBR1	0.011476757	0.567715064	0.247523713	0.668256293	0.439997641	0.53632875	0.460616928	0.53857847
TBX15	-0.120334945	0.435903362	-0.800578721	0.264510876	-1.195891458	0.15320262	-1.17527217	0.183623217
TBX19	-0.163082795	0.9527713	#NAME?	0.493696742	#NAME?	0.515919878	#NAME?	0.700491155
TBX1	0.030207793	-0.083886402	-0.239455774	-0.086202559	0.127371542	-0.132972293	0.147990829	-0.102551697
TBX20	-0.08195725	-0.101083088	-0.069053845	0.015206498	0.164242078	0.037429635	0.184861365	0.088469519
TBX21	-0.106993328	0.187880215	0.242382313	0.421952837	0.434856241	0.348865794	0.455475529	0.428076554
TBX2	-0.221923295	0.018462063	-0.05486921	0.252534685	-0.044716839	0.274757821	-0.024097552	0.236185547
TBX4	-0.106993328	-0.312895073	-0.163082795	-0.771969632	0.252534685	-0.749746495	0.273153972	-1.258322399
TEAD3	0.182039183	0.656039392	0.495696742	0.579957086	0.816004042	0.769234307	0.836623329	0.640148025
ARNTL	0.783979596	-0.80821651	1.538820345	-0.574143888	1.431189681	-0.551920752	1.451808968	-0.367349475
ATOH1	0.075328229	0.210353071	0.870990973	0.038960584	0.657999793	-0.631963459	0.67861908	-0.447392183
BHLHA15	0.015608994	-0.477974823	0.077302563	#NAME?	-0.318010174	-0.914826245	-0.297390887	#NAME?
BHLHE41	0.66619656	#NAME?	1.526397825	#NAME?	1.313406645	#NAME?	1.334025933	#NAME?
BHLHE22	0.288902329	0.711609243	0.861421522	0.252534685	#NAME?	0.274757821	#NAME?	0.459329098
BHLHE23	0.465525865	-0.028057953	1.220366614	#NAME?	#NAME?	#NAME?	#NAME?	#NAME?
CLOCK	-0.192935758	#NAME?	0.379583435	#NAME?	#NAME?	#NAME?	#NAME?	#NAME?
FIGLA	0.043365878	0.443599937	0.210419963	0.419843449	0.151579462	0.442066586	0.17219875	0.358373876
HES5	0.560836044	-0.80821651	0.727890129	-0.16867878	0.450360428	-0.551920752	0.470979715	-0.367349475
HES7	0.406685365	-1.367832298	0.861421522	-0.440612496	0.871573893	-1.11153654	0.89219318	-0.926965263
HEY2	0.651807823	-1.367832298	1.26688663	-1.133759676	1.094717444	-1.11153654	1.115336732	-0.926965263
ID4	0.091559423	0.279426747	0.368614403	0.245235382	-0.091236854	0.187415811	-0.070617567	0.189665531
MESP1	0.038538019	0.435269448	0.205592104	0.432953291	0.289852448	0.455176428	0.310471735	0.416604153
MLXIPL	0.182620579	-0.189602382	0.499206397	-0.10968044	0.327037212	-0.087457303	0.347656499	-0.085207583
MLX	0.484850137	#NAME?	1.108662625	#NAME?	0.607989372	#NAME?	0.628608659	#NAME?
MNT	0.435672901	#NAME?	0.785048543	#NAME?	0.389735806	#NAME?	0.410355093	#NAME?
NEUROD2	0.337692493	-0.338212881	0.910211686	-0.104140259	1.20804613	-0.081917122	1.228665417	0.102654154
NEUROG2	-0.030032287	-0.012790481	0.830168978	-0.184182967	0.434856241	-0.855107011	0.455475529	-0.670535734
OLIG1	-0.250094172	-0.232852365	-0.083040087	#NAME?	#NAME?	#NAME?	#NAME?	#NAME?
OLIG2	0.198856048	-0.137542186	0.504746578	-0.509605367	0.397115913	-0.333231551	0.417735201	-0.708276062
OLIG3	-0.132311136	0.290395778	0.440208057	-0.16867878	#NAME?	-0.146455644	#NAME?	0.038115633
TFE3	0.685999187	#NAME?	1.603358866	#NAME?	1.431189681	#NAME?	1.451808968	#NAME?
TFEB	0.672061679	#NAME?	1.391184346	#NAME?	1.082882987	#NAME?	1.103502274	#NAME?
TCF21	0.022881753	-0.470702064	-0.320889786	-0.236629442	-1.003884595	-0.502088378	-0.983265308	-0.317517101
ATF7	0.953878632	-1.331464654	1.526397825	-1.097392032	1.467557325	-1.075168895	1.334025933	-0.890597619
CEBPE	1.099832545	0.423927171	1.26688663	#NAME?	#NAME?	#NAME?	#NAME?	#NAME?
CREB3L1	0.460031345	-0.53432776	0.868247487	-0.587937211	0.724249178	-0.971179182	0.562546909	-0.786607905
CREB3	0.889340111	-1.213681618	1.501080017	-0.286461816	1.431189681	-0.95738586	1.269487411	-0.772814583
CREB3L2	0.27538861	-0.331523893	0.693757123	-0.608276895	0.298444386	-0.991518866	0.319063673	-0.80694759
CREB5	1.229290612	#NAME?	1.984131362	#NAME?	1.811962177	#NAME?	1.609437912	#NAME?
MAFF	0.120279616	0.388835851	0.356326573	0.217443365	0.143335393	0.239666502	0.16395468	0.136555706
MAFG	0.037587901	0.172612743	-0.083040087	0.001220256	-0.072887716	0.428908501	-0.052268429	0.20801467
NRL	0.119003292	-0.26922001	0.440208057	0.37031772	-0.10925536	-0.012924251	-0.088636073	-0.116035047
FOXB1	-0.036167276	0.076384711	0.226196989	-0.007996399	0.14103918	-0.119304655	0.161658468	-0.271205615
FOXC2	-0.273961653	-0.347691625	-0.352030027	-0.45009124	-0.747342763	-0.245546546	-0.726723476	-0.466440378
FOXD2	-0.332107324	0.164707563	-0.532778019	0.244629505	-0.928090756	0.266852642	-0.907471468	0.269102362
FOXG1	-0.132311136	0.214409871	-0.09531018	0.337256858	-0.778304989	0.16532398	-0.757685702	0.275787285
FOXO6	-0.134623276	-0.037338762	-0.332212305	-0.032840582	-0.208731248	-0.043407268	-0.188111961	-0.041157548
DLX6	-0.22509287	-0.613316171	-0.058038785	-1.07239073	0.239795659	#NAME?	0.260414946	#NAME?
DPRX	0.055022962	-0.620882412	-0.288748577	-0.38680979	-0.278596205	-0.182265096	-0.257976918	-0.180015377
DRGX	-0.075152722	-0.686519575	-0.218253566	-0.585978346	0.284375291	-0.430223817	0.304994578	-0.533334613
DUXA	-0.119732354	0.302974561	-1.156651074	0.537047182	#NAME?	0.336126768	#NAME?	0.520698044
EMX1	0.178360454	0.400396674	0.917933732	0.04668263	1.002194076	-0.154237784	1.022813363	-0.25734858
GSC2	0.096054359	-0.109847386	-0.24771718	-0.009306157	0.273260815	0.146448373	0.293880102	0.197488257
GSX1	0.2041611	-0.625894954	0.990254393	-0.79728744	1.325829165	-0.775064303	1.346448453	-0.590493026
HESX1	0.111626387	0.286497138	0.554092452	0.312930395	0.564244823	0.335153532	0.58486411	0.439682101
HOXB2	0.030207793	0.401621413	0.17194407	0.399305257	-0.080267823	0.27842755	-0.059648536	0.295944742
HOXD9	-0.209602811	-0.634193756	-0.484381478	-0.805586243	0.218918074	-0.377897998	0.239537361	-0.598791829
MEOX2	0.07106383	0.088305636	0.525799987	-0.370768923	0.75909591	-0.530867343	0.779715197	-0.569439617
MIXL1	0.095778839	-0.634193756	0.719591326	-0.805586243	0.729743698	-0.377897998	0.750362985	-0.598791829
NOTO	-0.019981951	0.179581412	0.814901506	-0.279493147	1.032693242	-0.034126459	1.053312529	-0.072698733
RAX2	0.04006009	-0.858988836	0.677117804	-1.318063394	0.687270175	-0.602693077	0.707889462	-1.111268981
SHOX	-0.145615102	-0.282523975	0.272753411	-0.336133426	0.570587855	-0.496231846	0.591207142	-0.822486193
VENTX	0.060060756	-1.126670241	0.409436398	-0.89259762	0.419588769	-0.870374483	0.440208057	#NAME?
ESRRG	-0.1909053	-0.044451763	-0.172271221	-0.048790164	-0.122898136	-0.065787741	-0.102278849	-0.104360015
NR2E1	-0.060852172	0.03908135	-0.022415465	-0.063318265	0.04489532	0.084068015	0.065514607	0.143476149
NR2F6	-0.066145275	-0.178956597	-0.116155696	-0.350349083	-0.018991948	-0.210342911	0.00162734	-0.277086063
NR3C2	0.025317808	0.448024723	0.885519073	0.276632236	0.895671445	-0.394291808	0.916290732	-0.209720531
RARG	-0.067171834	0.076821678	-0.045299759	0.038960584	-0.242786753	0.09195538	-0.222167465	0.038115633
RXRB	-0.257474279	-1.156523205	-0.313563746	-0.922450583	0.102053734	-0.900227446	0.122673021	-0.715656169
RXRG	-0.255371229	-0.79774521	-0.088317144	-0.563672589	0.05536662	-0.829131524	0.075985907	-0.644560248
RARB	-0.182321557	0.103184236	-0.382992252	0.068992871	-0.490622916	0.16532398	-0.470003629	0.195744577
THRA	0.106580772	-1.080150226	0.679099965	-0.152930423	0.871573893	-0.823854467	0.486728072	-0.639283191
THRB	0.193282982	-0.077157284	0.295798546	-0.084246719	0.388189015	-0.108543598	0.354741081	-0.078123001
TP63	-0.00795412	-0.53432776	0.126310142	-0.705720246	-0.37436311	-0.971179182	-0.353743823	-0.786607905
TP73	0.022684495	0.053349322	-0.019981951	-0.098240537	-0.115190095	-0.018858987	-0.094570808	0.047929254
PRDM4	0.016372061	0.133697326	0.534824033	0.501301341	0.139511296	0.389993085	0.160130583	0.238092125
ZBTB49	0.308133691	0.037693425	0.52397794	-0.644524685	0.890805255	0.070845632	0.911424542	-0.437730272
ZNF232	-0.375257315	-0.868841132	-0.025881673	-0.63476851	-0.015729302	-0.612545374	0.004889985	-0.427974097
ZNF282	-0.041797129	0.300867078	-1.341080113	0.129474592	-0.637780561	0.151697729	-0.617161274	0.048586933
ZSCAN16	-0.263887494	-0.53432776	0.020949626	-0.993402319	0.31878407	-0.971179182	0.339403357	-0.786607905
ZNF713	-0.11289305	0.383921836	0.197261878	0.281522222	-0.015729302	0.303745358	0.004889985	0.488316635
CPEB1	-0.691926924	-0.086898453	#NAME?	0.147174169	#NAME?	0.457079378	#NAME?	0.353968582
E2F8	-0.606769116	0.172612743	#NAME?	0.183541813	#NAME?	-0.081917122	#NAME?	0.102654154
SOX10	-0.355454688	0.380909786	-0.530149897	0.129474592	-0.414637009	0.323547986	-0.394017722	0.202737613
SOX3	-0.1811013	0.423927171	-0.119407731	0.119003292	-0.10925536	0.274757821	-0.088636073	0.325797705
MSC	-0.123008744	0.094903758	0.289167799	0.2336662	0.254868408	0.093370408	0.275487695	0.08378567
TFEC	0.663114893	#NAME?	1.235634086	#NAME?	1.128003422	#NAME?	1.148622709	#NAME?
POU5F1::SOX2	-0.105512943	0.72265908	0.153348691	0.81953058	-0.008349195	0.811900754	0.012270093	0.832168979
TFAP2A	0.173781498	-0.00633613	0.247016828	0.049044703	0.335950077	0.092774045	0.325797705	0.140769787
ARID3B	-0.22509287	-1.306463352	0.229643287	-1.07239073	0.239795659	#NAME?	0.260414946	#NAME?
ARID3C	-0.517735493	-0.048508563	-0.504832089	-0.132889673	-0.900144825	-0.398348608	-0.879525538	-0.396098888
HMGA2	-0.121839836	0.300867078	-0.242467824	-0.158207481	0.05536662	-1.234596632	0.075985907	-1.050025356
MITF	0.35208123	-1.171122004	0.875810259	-1.34251449	0.662819079	-2.013438534	0.683438366	-1.828867258
TWIST2	0.115575109	0.132816916	0.282629194	0.199835453	0.435882409	0.175538574	0.387508825	0.088176135
ARNT2	0.366419783	-0.026238116	0.236902847	-0.177827975	0.172947247	0.055704255	0.193566534	-0.165189576
SREBF2	0.132328442	-0.10374418	0.172819803	-0.184752605	0.134182011	-0.091070504	0.103508004	-0.329356079
HES4	0.362745995	-1.150200739	0.487688595	-1.070278797	0.465051143	-1.230377217	0.485670431	-1.268949492
NPAS2	0.288902329	#NAME?	0.63827797	#NAME?	0.648430342	#NAME?	0.669049629	#NAME?
C13ORF38-SOHLH2	0.560836044	#NAME?	-0.658404232	#NAME?	0.04489532	#NAME?	0.065514607	#NAME?
TCFL5	0.682532979	-1.379666756	0.9673701	-0.452446954	0.572057363	-1.123370997	0.59267665	-0.938799721
ENSG00000187728	0.016644727	-0.253795539	-0.258133941	-0.356195154	-0.653446678	-0.844797641	-0.63282739	-0.660226365
NHLH2	0.118459015	0.066272315	0.291592146	0.057398758	0.283395379	0.001660354	0.304014666	0.071821279
NEUROG1	-0.118739059	0.035703869	0.10547344	0.13257537	0.169693033	-0.004266188	0.19031232	0.071105796
ATOH7	0.104315765	-0.06649466	0.379583435	0.05837867	0.36376032	0.000559099	0.384379607	0.002808819
MAFK	0.076382525	0.233981689	0.047321731	0.271344017	0.152784282	0.202595375	0.173403569	0.233015972
ATF1	0.617994458	-0.596907417	0.785048543	-0.699307031	0.612879358	-0.340611658	0.528138129	-0.492512618
ATF5	0.192887676	-0.054563072	0.615124665	-0.07831956	0.540719649	0.106422507	0.561338936	0.067850232
JUN	0.391543988	-0.082808468	0.606000311	-0.120669561	0.721513199	0.019336611	0.690839191	0.021586331
MAFB	0.019238762	0.195085599	0.01639381	0.206014669	-0.091236854	0.176944511	-0.070617567	0.12512701
SP9	0.17838906	-0.148992583	0.26077722	-0.181982746	0.351898654	-0.201432306	0.350045085	-0.229422471
ZSCAN10	0.393042588	-0.245122458	0.480053965	-0.416514944	0.202524264	-0.240141128	0.223143551	-0.209720531
ZNF202	0.197930551	0.284165229	0.077302563	0.230555778	0.220986327	0.377942058	0.241605614	0.21420664
ZBTB7B	0.259850006	-0.121255828	0.185742034	-0.153811869	0.139804939	-0.131588732	0.121203513	-0.198331884
ZKSCAN1	0.060060756	-0.433523061	0.409436398	-0.199450439	0.419588769	0.515919878	0.440208057	0.007343974
ZBTB1	-0.012964379	-0.101083088	-0.356735918	-0.272475574	0.346563634	0.155212671	0.367182922	-0.065681161
ZNF148	0.200885927	0.012921882	0.227272682	-0.040687568	0.298049675	-0.040937287	0.288815999	-0.085207583
SNAI3	0.081451946	0.350008181	0.148422573	0.37928639	0.104507723	0.401509527	0.12512701	0.439477329
ZFP161	0.368945037	-0.792468153	-0.237190767	-1.251542712	-1.325650684	-1.922466756	-1.305031397	-1.737895479
AL662834.13	-1.02328406	0.498035143	0.242382313	-0.366504524	#NAME?	-0.344281387	#NAME?	-0.15971011
ZNF32	#NAME?	#NAME?	#NAME?	#NAME?	#NAME?	#NAME?	#NAME?	#NAME?
ZFY	0.300244605	0.003136092	0.179616618	-0.077872332	0.078543354	-0.019281551	0.038538019	0.011139045
SP5	0.590492254	-0.072509715	0.508085479	-0.323944909	0.51823785	-0.078578221	0.538857138	-0.404832568
YBX1	0.233148637	-0.057910916	0.246052042	0.176161706	0.389735806	0.111373466	0.410355093	0.200634562
LIN54	-0.484287559	0.749349571	-1.298062728	0.865639158	#NAME?	0.887862294	#NAME?	0.938902178
KDM2B	-0.250094172	#NAME?	1.015572201	1.099832545	#NAME?	#NAME?	#NAME?	#NAME?
MLL	0.585168145	-0.170779937	0.607641001	-0.070238708	0.394649821	-0.202166251	0.415269108	-0.423060082
DNMT1	0.415293739	-0.221390922	0.498966215	-0.35504308	0.263996128	-0.450602979	0.284615415	-0.736035332
TET1	0.608845264	-1.047889364	0.711360827	#NAME?	0.498369647	#NAME?	0.518988934	#NAME?
E2F3	0.386559583	-0.59253205	0.498263573	-0.828463057	0.378362816	-0.623918364	0.398982103	-0.844812195
ENSG00000235187	0.595203688	0.872728593	0.734858798	0.973269822	0.74501117	0.921384986	0.765630457	1.025913555
KIAA0415	-0.184496889	-0.321405763	-0.171593485	-0.269654698	-0.161441113	-0.470575112	-0.140821826	-0.573685908
GATA2	-0.091901598	-0.258963509	-0.222479917	-0.221601182	-0.540831612	-0.290349823	-0.520212325	-0.377712262
UBP1	0.195758997	0.020628911	0.214892952	0.108098059	0.180593561	0.130321195	0.201212848	0.078503694
TLX3	0.006950931	-0.016629257	0.133183021	-0.252560264	0.261118428	-0.048015571	0.281737716	-0.268909402
ZFHX2	0.155370936	-0.195112037	0.935529494	-1.059651704	1.168825417	-0.344281387	1.189444704	-0.852857291
ZFHX3	0.149830756	-0.056070989	0.653357077	-0.10968044	0.914823877	-0.26977886	0.935443164	-0.308351134
VTN	-0.176762899	-0.072509715	0.482767671	-0.126119166	0.492920042	-0.103896029	0.51353933	-0.324789861
NANOGP1	-0.20404287	0.53134742	-0.263301911	0.668256293	-0.301939704	0.582848766	-0.281320417	0.696802475
SIX6	0.061439116	0.1656923	0.027822506	-0.070238708	-1.060637412	-0.048015571	-1.040018124	-0.086587846
ENSG00000234254	-0.109084286	-0.400143839	0.037350512	-0.453753289	0.270646435	-0.230859457	0.291265722	-0.246958876
SIX2	-0.212353844	1.191182324	0.647847421	1.137572873	#NAME?	1.15979601	#NAME?	0.938902178
AL662830.5	0.113259451	-0.189970638	0.024380161	-0.179041567	-0.435471096	-0.243829808	-0.414851809	-0.059258531
HHEX	-0.856229975	0.665089228	#NAME?	0.89916185	#NAME?	0.921384986	#NAME?	1.105956263
NAIF1	1.030839674	0.760399408	2.008823974	0.994472029	#NAME?	#NAME?	#NAME?	#NAME?
MECP2	0.371594045	0.101153779	0.405116737	0.152904844	0.548800501	0.357449537	0.569419788	0.359699257
TERF2	-0.231402039	0.702130499	-0.757495135	0.936203121	#NAME?	0.958426258	#NAME?	1.142997535
MYPOP	0.050010421	#NAME?	0.217064505	#NAME?	0.920364057	#NAME?	0.940983344	#NAME?
C11ORF9	0.155370936	-1.031360062	0.727890129	#NAME?	0.920364057	#NAME?	0.940983344	#NAME?
AR	-0.202466123	0.096626836	-0.058942536	0.127100502	-0.048790164	0.082632265	-0.028170877	0.077961541
CR936877.3	0.011902851	-0.084514661	0.119364838	-0.215085153	-0.042333047	-0.192862016	-0.02171376	-0.231434291
HNF4G	0.005953993	0.039589609	0.002190345	0.115438226	-0.112820426	0.016300506	-0.16119401	-0.014239597
RORB	-0.306746487	0.194741305	-0.318740634	0.15118219	-0.146069333	0.173405327	-0.125450046	0.183623217
LCOR	-0.355454688	0.578077851	-0.188400603	0.301324849	-0.178248231	0.477698665	-0.157628944	0.325797705
RFX8	0.186812462	-0.142468304	0.272036528	-0.109066378	0.158574944	0.018517275	0.179194231	-0.107066377
SMAD2	-0.03166761	0.178477862	-0.131242189	0.107168834	0.166592255	0.198384843	0.053680149	0.159812568
CIC	0.038960584	-0.061580645	0.311375185	0.038960584	0.321527556	-0.092966959	0.342146843	-0.31386079
HMG20B	-0.132311136	#NAME?	-0.252939124	#NAME?	#NAME?	#NAME?	#NAME?	#NAME?
TBX3	-0.190130707	-0.039357508	-0.177227302	0.194715114	-0.167074931	0.129926874	-0.146455644	0.21918797
PRKRIR	-0.173133131	0.249573784	-0.699226227	-0.614965883	#NAME?	0.100404434	#NAME?	-0.40817147
ENSG00000250096	0.139044043	0.038502814	0.101303715	0.038960584	0.198467463	-0.050041914	0.219086751	-0.059626652
E2F1	0.317889866	-0.073911257	0.197261878	-0.329386861	-0.089837274	-0.307163724	-0.069217987	-0.358981226
PRDM16	-0.159122394	0.123822578	0.050491305	0.134751649	-0.632503504	0.023443393	-0.611884216	0.20801467
IRF1	-0.145806618	0.08584506	-0.069724311	0.014536032	0.073959453	-0.204402888	0.09457874	-0.115141791
IRF2	-0.21619262	0.271052815	-0.272282087	0.371594045	-0.038986164	0.319709209	-0.018366877	0.424237778
NFYA	0.333700472	-0.383026897	0.252293197	-0.282485668	8.13E-05	-0.596734768	0.020700591	-0.412163491
RELA	0.112489209	0.165177764	0.117630608	0.106580772	0.071693513	0.148606536	0.0923128	0.139021798
NFKB1	0.080709407	-0.213261356	0.070082315	-0.25112245	0.160277394	-0.057049056	0.100853974	-0.177859429
OVOL1	-0.308201803	0.439927512	-1.607484787	0.87467083	#NAME?	0.696223271	#NAME?	0.763011512
STAT1	-0.069397311	-0.182208633	-0.214717911	0.206014669	-0.20456554	-0.213594946	-0.183946253	-0.02902367
BX088580.2	-0.274756334	0.683194731	-0.001218769	0.713668398	-0.021838056	0.735891535	-0.001218769	0.76362034
TBPL2	-0.247002979	0.420826393	-0.079948895	0.563927237	-0.25211808	0.53736021	-0.231498793	0.61657097
ZIC5	0.260731452	0.1883611	0.273634857	0.092192035	0.466108785	0.19779678	0.429569658	0.107931211
BCL6	0.067263669	0.009384845	0.022621588	0.056871511	0.008081347	0.079094648	0.028700634	0.065840181
E2F4	0.357237089	0.031534144	0.034742948	-0.62821111	-0.820102118	-0.500627457	-0.79948283	-1.009203361
E2F6	0.283204308	0.126092727	0.322425021	-0.045299759	0.237267213	0.045916249	0.206593205	-0.03521564
FOSL2	0.750879647	0.112714601	1.156344755	0.229004187	1.253508504	0.251227324	1.274127791	0.302267208
FOXH1	-0.909339801	0.542986531	-1.25311134	0.440586916	#NAME?	0.462810053	#NAME?	0.64738133
FOXP4	-0.368139847	-0.10670108	-0.313563746	-0.09577201	-0.639883611	-0.138087394	-0.619264324	-0.176659669
HSF1	-0.07930012	-0.307180772	-0.244379871	-0.160119527	-0.840363303	-0.589881514	-0.819744016	-0.405310237
NFYB	0.604321156	-0.743677989	0.417735201	-0.79728744	0.109433841	-0.775064303	0.130053128	-0.590493026
STAT4	-0.220016717	-0.020453353	-0.158323148	0.293661976	-0.042810261	-0.051839667	-0.022190973	0.132731609
STAT6	-0.132311136	-0.751058097	-0.313563746	-0.229303402	0.389735806	-0.207080265	0.410355093	-0.715656169
USF2	0.381495116	-0.630882495	0.742705215	-0.619953425	0.404550892	-0.374586736	0.425170179	-0.413159011
GLI1	0.138841634	-0.098808809	0.305895719	-0.302991118	0.31604809	-0.231977817	0.336667378	-0.319340256
CEBPZ	0.421999599	-0.366383758	0.610107093	-0.468783373	0.332577392	-0.446560236	0.35319668	-0.26198896
ENSG00000261932	-0.38824451	0.322144477	#NAME?	0.556217098	#NAME?	0.983905343	#NAME?	0.763011512
BRF1	-0.314632693	-0.80821651	#NAME?	-0.574143888	#NAME?	0.141226429	#NAME?	-0.367349475
ETS1	0.070591128	0.620637465	0.119862177	0.66365485	0.417696621	0.685877987	0.438315908	0.729370665
MAFA	0.066971634	-0.051918734	0.158518166	0.048622495	-0.025485477	-0.00326234	-0.00486619	-0.081055328
CNOT3	0.524569866	-0.43901758	0.403941879	-0.523398689	-0.037890874	-0.501175553	-0.017271587	-0.786607905
NR0B1	0.35319668	0.136245098	0.286057377	-0.099685909	0.296209748	0.047700371	0.316829035	-0.035992339
DEAF1	0.578028445	0.106917483	-0.148735346	0.22320707	-0.138582975	0.111898814	-0.117963688	0.29647009
EBF3	-0.269233512	-0.091649056	-0.193151206	-0.108890862	#NAME?	-0.086667725	#NAME?	-0.238568685
NR1H3	0.07225603	-0.421327788	0.064956727	-0.410398717	0.614105599	-0.38817558	0.634724886	-0.896751485
NPAS3	0.434542319	0.015066474	0.359034767	-0.310476692	0.531706067	-0.065110004	0.446964839	-0.103682279
IRF8	-0.075152722	0.668026087	-0.218253566	0.726208043	-0.526554926	0.668388472	-0.505935638	0.719428356
IRF3	-0.158137536	0.192248717	-0.351086185	0.375028045	-0.340933814	0.397251181	-0.320314526	0.409972201
IRF7	-0.017900785	0.320248741	-0.283710783	0.119003292	-0.273558411	0.141226429	-0.252939124	0.12512701
KLF15	0.256467053	-0.039948699	0.209947037	-0.224586412	0.220099409	-0.163142562	0.191928532	-0.24093555
MTERF	0.138841634	-0.354742183	-0.204929905	-0.120669561	0.498369647	0.307018684	0.518988934	0.086124852
PARP1	0.009188426	0.026430232	-1.615516959	0.260502854	#NAME?	-0.410421189	#NAME?	-0.225849913
ZBTB42	-0.009178451	0.226316922	-0.259859567	0.335226401	-0.14434668	0.214348694	-0.123727393	0.318877263
POLR3A	-0.089751522	-0.477974823	0.077302563	-0.243902202	0.375137007	-0.221679065	0.395756294	-0.037107788
SATB1	-0.591843466	-0.574601659	0.2683578	#NAME?	0.278510171	#NAME?	0.299129458	#NAME?
STAT5B	-0.126613115	-0.310042004	-0.006079046	-0.075969382	-0.555542463	-0.236067802	-0.534923175	-0.051496526
TAL2	0.152619903	-0.160020718	0.311375185	-0.15774971	0.270234262	-0.092966959	0.290853549	-0.090717239
TBX22	-0.355454688	0.022800464	-1.126670241	-0.061580645	-1.521982978	0.183786043	-1.501363691	0.145213768
FOXN2	0.288902329	#NAME?	1.26688663	#NAME?	1.564721074	#NAME?	1.585340361	#NAME?
ZNF615	-0.121839836	0.013185006	0.045214248	-0.158207481	0.278510171	-0.135984344	0.299129458	-0.133734624
BCL11B	-0.147815323	0.414653534	-0.173133131	0.346445284	0.078181298	0.308043799	0.098800585	0.204933003
SMARCC1	0.443053009	-0.204681488	0.679099965	-0.376073975	0.871573893	-0.236067802	0.89219318	-0.169279561
ZNF683	-0.14089488	0.172612743	0.242382313	0.406685365	0.252534685	0.348865794	0.273153972	0.351115513
ZNF274	0.079691872	-0.135688617	-0.427709091	-0.142778052	-0.823021828	-0.120554915	-0.80240254	-0.136654334
STAT2	-0.12088244	0.063413451	0.287333701	0.217443365	0.143335393	0.152655125	0.16395468	0.337226401
FEZF2	-0.035369191	0.142215265	0.292027544	-0.211498778	0.18439688	0.147196596	0.205016167	-0.004704364
SCXA	0.435147829	-0.171764673	1.076659893	-0.448517675	1.269133822	-0.426294539	1.289753109	-0.241723262
NPAS4	0.273153972	#NAME?	1.133355237	#NAME?	#NAME?	#NAME?	#NAME?	#NAME?
NR1D2	-0.033871063	-0.591993402	-0.442181124	-0.35792078	-0.14434668	-0.335697643	-0.123727393	-0.151126367
HAND2	-0.290916166	-0.155891324	0.09928147	0.183541813	0.291755398	-0.017378601	0.312374685	0.033661283
ATOH8	-0.028241776	0.622249069	-0.125880246	0.651527278	0.125434182	0.627230399	0.14605347	0.600492582
ENSG00000250811	0.288902329	0.018462063	0.861421522	0.252534685	0.871573893	0.274757821	0.89219318	0.459329098
BATF3	0.753207937	0.25962412	1.220366614	0.493696742	1.335879501	0.515919878	1.133355237	0.700491155
HSFY1	-0.355454688	0.067252227	0.910211686	0.301324849	0.920364057	0.323547986	0.940983344	0.508119262
IRF5	-0.164059835	0.002713706	0.065514607	0.054464771	0.450360428	0.076687908	0.470979715	0.155898669
IRF9	-0.333793191	0.445588668	-0.608571858	0.322986346	-1.003884595	0.191058803	-0.983265308	0.193308522
MESP2	0.065514607	0.462246035	0.232568692	0.459929879	0.316829035	0.482153016	0.337448323	0.443580741
NFKB2	-0.032054532	-0.944348685	0.304075882	-0.710276063	0.378766775	-1.19887855	0.399386062	-1.014307273
NR4A2	-0.116224998	-0.142468304	-0.135756869	-0.051496526	-0.051496526	-0.029273389	-0.030877239	0.07525518
TGIF2LY	-0.630557978	0.079831009	#NAME?	-0.379243549	#NAME?	0.048444695	#NAME?	-0.172449136
ZNF75C	0.149217071	-0.239006231	0.064956727	-0.410398717	-0.079041581	-0.38817558	-0.058422294	-0.203604304
AL662828.6	0.373624502	-0.245122458	1.003302109	-0.011049836	0.607989372	-0.394291808	0.628608659	-0.209720531
DDIT3	0.255454395	-0.169136551	0.491501351	#NAME?	-0.414637009	-0.318305901	-0.394017722	#NAME?
ENO1	-0.081017842	-1.673213948	0.086036243	-1.439141326	-0.820102118	#NAME?	-0.79948283	#NAME?
FUBP1	-0.459814703	0.299364448	-0.803586242	0.37928639	#NAME?	0.21918797	#NAME?	0.403759247
MBD2	0.355236803	-0.565791029	0.190157052	-1.024865588	-1.504438668	-0.714960379	-1.483819381	-1.223536283
NFYC	0.504323834	-0.061580645	0.493696742	-0.115190095	0.321527556	-0.275288515	0.342146843	-0.090717239
NR1H2	-0.519084111	-0.501842305	0.158795597	-0.673234791	-0.054195583	-0.651011654	-0.033576296	-0.466440378
NR1I2	-0.312895073	-0.988800447	-0.145840988	-1.447875006	0.557458564	-1.425651869	0.578077851	-1.241080593
NR1I3	-0.116562779	-0.674685118	0.168274341	-0.846077604	0.689252336	-0.823854467	0.709871624	-0.639283191
CBFB	-0.140093277	-0.410533543	0.144743844	-0.464142993	0.154896215	-0.154237784	0.175515502	-0.25734858
PURA	0.31016782	-0.101585979	0.326939701	-0.366504524	0.191910063	-0.181762457	0.21252935	-0.353866125
RELB	-0.128627891	0.551908133	0.318728159	0.528151646	-0.076584578	0.489750161	-0.05596529	0.386639365
TFDP1	-0.132311136	-0.48279411	-0.332981832	-1.347333777	-0.728294568	-1.32511064	-0.707675281	#NAME?
ZBTB4	0.059356283	-0.38876516	-0.133592366	-0.406006967	0.213032242	-0.38378383	0.233651529	-0.199212553
HIVEP3	0.050010421	-0.281054467	-0.051199481	-0.046981845	0.033060862	0.198384843	0.053680149	0.072801191
ZNF333	0.090832415	0.290395778	#NAME?	0.5244684	#NAME?	0.546691537	#NAME?	0.731262813
