# Supplementary material for: MPRAnalyze: statistical framework for massively parallel reporter assays
Source: Genome Biol. 2019 Sep 2;20:183. doi: 10.1186/s13059-019-1787-z (PMC6717970; doi:10.1186/s13059-019-1787-z)
Supplement: Supplementary file 5 — Table s3. Full RNA-seq measurements from the Inoue-Kreimer study of the timepoints T0h and T72h. (CSV 993 kb) [file 13059_2019_1787_MOESM5_ESM.csv]

	geneName	RNAseq_0hr_rep1	RNAseq_0hr_rep2	RNAseq_0hr_rep3	RNAseq_72hr_rep1	RNAseq_72hr_rep2	RNAseq_72hr_rep3
23	A1BG	629	586	331	641	525	515
24	A1BG-AS1	134	136	123	179	143	144
25	A1CF	10	16	10	19	15	8
26	A2M	44	46	31	164	158	124
27	A2M-AS1	66	88	49	246	224	210
28	A2ML1	955	939	759	164	132	121
29	A2MP1	4	2	0	10	6	9
30	A3GALT2	2	0	0	3	5	3
31	A4GALT	1117	959	726	2587	2191	2202
32	A4GNT	0	0	0	9	7	8
34	AAAS	6976	6574	4923	8408	6787	6954
35	AACS	12628	12026	7862	8049	6455	6518
36	AACSP1	10	19	14	49	32	33
40	AADACL3	32	33	21	1	2	1
41	AADACL4	3	4	1	2	2	2
42	AADAT	982	1064	775	1332	1178	1124
43	AAED1	1331	1144	616	740	684	707
44	AAGAB	11455	10762	6474	12316	10669	10822
45	AAK1	3643	3154	4351	2755	1996	2077
46	AAMDC	1315	1206	700	1935	1786	1815
47	AAMP	24511	23771	14901	15339	12870	13544
48	AANAT	27	31	33	47	40	36
49	AAR2	6196	5820	3815	5601	4258	4693
50	AARD	466	424	290	215	171	185
51	AARS	48323	47826	40035	28559	23630	24482
52	AARS2	8764	9162	6596	10748	8952	9176
53	AARSD1	2	7	1	3	4	2
54	AASDH	3414	3309	1965	5540	5126	5169
55	AASDHPPT	8583	8026	4314	11463	10641	10571
56	AASS	140155	140540	89795	46040	41320	40059
57	AATF	15471	14755	10375	9439	7634	7997
58	AATK	672	684	488	1264	1127	1074
59	AATK-AS1	23	18	26	29	18	21
60	ABAT	2784	2661	1785	1854	1483	1578
61	ABCA1	4951	4320	2916	17158	14518	14151
62	ABCA10	11	29	4	12	12	13
65	ABCA12	23	12	11	25	24	9
66	ABCA13	30	32	14	22	11	22
67	ABCA17P	74	103	79	232	170	167
68	ABCA2	2062	2153	1777	4110	3110	3281
69	ABCA3	2317	2117	1688	4067	3442	3253
70	ABCA4	13	7	6	42	27	31
71	ABCA5	976	943	525	406	347	317
72	ABCA6	0	1	1	2	4	4
73	ABCA7	1885	2028	1856	5110	4150	4263
74	ABCA8	3	1	1	23	13	9
75	ABCA9	5	11	4	27	22	22
76	ABCB1	295	304	208	10	13	9
77	ABCB10	2456	2303	1166	2577	2329	2249
78	ABCB10P1	58	48	27	35	39	44
79	ABCB10P3	73	60	47	67	48	39
81	ABCB11	1	2	1	15	12	12
82	ABCB4	179	157	117	95	90	81
83	ABCB5	11	20	14	11	18	12
84	ABCB6	7146	7390	4886	3917	2942	3196
85	ABCB7	9960	9281	5643	12536	11084	11262
86	ABCB8	2598	2606	1855	2742	2157	2331
87	ABCB9	964	926	666	613	437	470
88	ABCC1	9514	9382	8028	14747	11559	11827
89	ABCC10	2865	2994	2255	3467	2645	2851
90	ABCC11	6	7	14	23	24	33
91	ABCC12	3	2	5	19	11	13
93	ABCC2	73	91	67	71	49	52
94	ABCC3	27	35	20	105	79	82
95	ABCC4	5681	5005	3316	4357	3721	3906
96	ABCC5	7390	7426	5591	9191	7554	7986
97	ABCC5-AS1	12	14	9	14	19	13
98	ABCC6	99	94	93	304	275	266
99	ABCC6P1	17	12	6	121	112	94
100	ABCC6P2	23	15	13	37	28	34
101	ABCC8	154	160	133	206	168	170
102	ABCC9	1868	2041	1980	2997	2514	2145
105	ABCD2	21	38	19	14	10	17
106	ABCD3	8778	7915	4281	6754	6116	6216
107	ABCD4	6104	6715	4691	8535	7297	6901
108	ABCE1	45011	40583	23201	23221	20858	21031
116	ABCF2	18354	17976	12123	11935	9636	9978
117	ABCF2P1	2	0	0	4	6	3
118	ABCF3	6600	6897	5088	5915	4812	5047
119	ABCG1	648	628	406	218	159	173
120	ABCG2	1775	1485	892	157	112	117
121	ABCG4	103	86	85	139	101	95
122	ABCG5	4	5	1	3	2	5
123	ABCG8	5	1	1	4	0	3
124	ABHD1	138	220	167	301	198	185
125	ABHD10	4797	4380	2387	5860	5267	5513
128	ABHD12	7738	7565	4847	6602	5287	5252
129	ABHD12B	540	585	820	234	205	188
130	ABHD13	3240	2813	1607	4065	3837	3602
131	ABHD14A	191	174	137	541	453	446
133	ABHD14B	440	479	363	1011	894	918
134	ABHD15	213	218	139	540	445	436
142	ABHD16B	214	307	251	568	418	460
143	ABHD17A	4534	4229	2730	5372	4321	4070
147	ABHD17AP3	12	20	14	40	29	28
150	ABHD17B	13215	12292	6785	12484	11395	11101
151	ABHD17C	3223	3039	2142	2853	2337	2463
152	ABHD2	10466	9139	7378	5778	4765	4712
153	ABHD3	748	652	394	1104	1009	964
154	ABHD4	3503	3174	2757	1848	1356	1374
155	ABHD5	4455	4282	2529	2181	1882	1976
156	ABHD6	1102	991	607	1740	1535	1491
157	ABHD8	1924	1818	1217	2000	1573	1573
158	ABI1	5265	5173	4162	5767	5163	5245
160	ABI2	17874	16530	13384	37118	32183	32787
161	ABI3	230	240	202	30	24	22
162	ABI3BP	71	54	31	97	125	103
163	ABL1	31631	30500	23409	41114	32705	35092
164	ABL2	6356	5644	4731	10959	9211	9547
165	ABLIM1	16687	15295	11171	12077	9841	10175
166	ABLIM2	238	255	167	107	62	88
167	ABLIM3	58	42	59	33	29	32
170	ABR	7608	7123	5885	16414	12800	13172
171	ABRA	2	6	3	1	9	9
172	ABRACL	14762	13492	6437	10267	9082	9382
175	ABTB1	128	198	222	761	598	720
176	ABTB2	2495	2529	2304	531	341	417
177	ACAA1	2888	3157	2628	1746	1352	1454
178	ACAA2	30024	28182	18397	17769	15253	15948
179	ACACA	46910	43622	37850	26616	21460	22850
180	ACACB	2294	2203	1700	3055	2457	2512
181	ACAD10	2002	2099	1538	6787	5570	5695
182	ACAD11	220	244	200	519	438	438
183	ACAD8	12171	11891	7233	6808	5653	5719
184	ACAD9	5177	5016	3505	5206	4369	4470
185	ACADL	28	25	26	35	38	28
186	ACADM	9572	8887	5080	8178	7448	7631
187	ACADS	574	496	299	941	825	820
188	ACADSB	4067	3672	2554	5076	4223	4223
189	ACADVL	12185	14029	10144	27463	23429	22662
190	ACAN	190	203	157	145	114	116
191	ACAP1	3008	3214	2325	1251	1083	1158
192	ACAP2	14433	12686	7215	16613	15759	14780
193	ACAP3	3482	4152	3216	4727	3731	3612
194	ACAT1	5397	4837	2981	5683	4769	4984
195	ACAT2	61994	55840	33631	6676	5191	5915
196	ACBD3	9640	8798	5790	8655	7765	7578
197	ACBD4	490	553	463	1901	1549	1538
198	ACBD5	3750	3373	2069	5114	4737	4562
199	ACBD6	10643	10091	6180	8055	7183	6886
200	ACBD7	3924	3522	2535	10869	9338	10068
201	ACCS	213	318	224	835	741	733
202	ACCSL	1	2	1	3	1	3
203	ACD	3462	3329	2673	3133	2364	2597
204	ACE	368	358	322	71	62	70
205	ACE2	25	35	21	62	56	45
207	ACER2	1441	1360	991	1385	1187	1141
208	ACER3	620	645	390	740	622	574
210	ACHE	185	229	168	227	179	180
211	ACIN1	40987	43344	37707	45664	37867	39589
212	ACKR2	10	13	9	19	14	10
213	ACKR3	213	219	146	314	228	255
214	ACKR4	18	14	7	31	35	24
217	ACMSD	29	31	24	23	20	21
218	ACN9	2294	2031	1170	2064	2007	1818
219	ACO1	16472	15554	10439	10020	8299	8827
220	ACO2	9101	8680	6428	8863	7183	7731
221	ACOT1	283	264	135	32	32	34
222	ACOT11	566	571	451	394	300	332
223	ACOT12	16	20	17	41	40	37
224	ACOT13	7216	6455	4124	5766	4976	4774
225	ACOT2	315	308	175	349	274	260
226	ACOT4	173	194	104	56	69	54
227	ACOT6	74	72	52	15	9	6
228	ACOT7	9774	9408	9029	6477	5101	5641
229	ACOT8	2449	2330	1654	1577	1247	1327
230	ACOT9	3976	3873	2323	3540	3073	3150
231	ACOX1	9290	8568	5447	3540	3017	3089
232	ACOX2	223	218	136	297	202	258
233	ACOX3	1568	1409	885	2120	1627	1861
234	ACOXL	6124	5904	3874	9454	7946	8102
235	ACP1	23074	21279	12592	20894	18510	19465
236	ACP2	3927	3757	2670	4863	4093	4158
237	ACP5	932	832	591	755	652	653
238	ACP6	12	9	8	40	18	17
239	ACP6	76	66	57	106	79	70
240	ACPL2	3769	3595	2304	6042	5296	5368
241	ACPP	115	154	90	81	81	75
242	ACPT	190	289	233	528	414	418
243	ACR	2	0	2	7	4	2
244	ACRBP	38	24	29	367	311	296
245	ACRC	356	331	252	114	102	112
246	ACRV1	106	122	75	121	97	97
247	ACSBG1	1127	1117	781	104	77	87
248	ACSBG2	75	81	63	180	163	150
249	ACSF2	1354	1356	998	1431	1221	1222
250	ACSF3	2849	2751	1893	3312	2828	2861
251	ACSL1	4785	4330	2634	99	83	98
252	ACSL3	34831	30916	19716	15824	13721	14691
253	ACSL4	28038	24210	14295	10034	9277	9123
254	ACSL5	44	44	26	46	45	36
255	ACSL6	505	449	325	50	56	39
256	ACSM1	28	25	11	16	19	9
259	ACSM3	192	196	139	1407	1164	1192
260	ACSM4	6	5	5	6	3	2
262	ACSS1	161	179	155	520	395	395
263	ACSS2	13051	12184	9404	2431	2038	2099
264	ACSS3	4546	4416	2890	7486	6758	6546
265	ACTA1	327	362	241	1725	1338	1322
266	ACTA2	139	144	98	3146	2195	2411
267	ACTA2-AS1	5	5	4	5	2	0
268	ACTB	692020	640950	466253	462454	344287	385400
271	ACTBP11	0	3	0	1	3	7
272	ACTBP2	8	8	5	3	5	0
273	ACTBP4	9	7	9	21	12	9
274	ACTBP7	17	21	18	12	11	9
277	ACTC1	3290	2853	2005	1851	1386	1367
280	ACTG1P1	52	47	39	74	56	73
283	ACTG1P4	6	4	3	15	18	10
285	ACTG2	233	205	188	507	419	360
286	ACTL10	161	235	190	218	184	154
287	ACTL6A	16103	14923	9368	13521	11848	12280
288	ACTL6B	209	158	119	152	138	134
289	ACTL7A	4	2	2	6	2	4
291	ACTL8	259	256	184	20	24	18
294	ACTN1	43545	43301	38715	33971	27371	28782
295	ACTN1-AS1	20	23	30	54	47	33
296	ACTN2	186	202	176	205	169	187
297	ACTN3	2604	3104	2904	10089	8592	9434
298	ACTN4	28106	28195	23831	25915	20182	20637
300	ACTR10	4391	4065	2242	4858	4379	4536
301	ACTR1A	17041	16010	11257	18523	14584	15991
302	ACTR1B	5295	5541	3700	7882	6487	7031
303	ACTR2	34263	33008	25242	41976	38694	40635
304	ACTR3	35503	32678	19725	23101	20075	20624
305	ACTR3B	2822	2688	2035	3259	2660	2946
308	ACTR3C	15	14	15	13	24	16
309	ACTR5	3008	3135	1825	2824	2316	2429
310	ACTR6	4679	4305	2206	4740	4388	4535
311	ACTR8	5020	4619	2984	5355	4469	4642
314	ACTRT3	740	713	478	220	182	190
315	ACVR1	1064	1159	1029	1871	1610	1578
316	ACVR1B	4734	4456	3310	11031	9290	10044
317	ACVR1C	133	125	81	252	255	240
318	ACVR2A	4808	4809	3212	4738	4163	4164
319	ACVR2B	54737	46270	32712	87408	73577	73960
320	ACVR2B-AS1	402	392	318	1071	843	874
321	ACVRL1	9	11	9	106	83	78
322	ACY1	171	143	119	170	135	122
323	ACY3	1	6	5	9	7	7
324	ACYP1	607	540	415	1377	1096	1231
325	ACYP2	231	215	168	327	303	286
326	ADA	1687	1640	1236	5166	4098	4404
328	ADAD2	92	104	63	8	10	14
329	ADAL	2493	2334	1482	3797	3500	3578
330	ADAM10	24003	22709	16760	29278	25925	27343
331	ADAM11	1083	1204	949	2721	2278	2344
332	ADAM12	119	133	109	1735	1526	1411
333	ADAM15	5726	5490	3881	3642	2854	3058
334	ADAM17	7465	7112	4399	12403	10839	11485
336	ADAM19	5469	5188	4182	7092	5608	6005
337	ADAM1A	867	1034	671	1346	1119	1044
339	ADAM20	32	46	28	68	86	61
340	ADAM20P1	98	99	82	95	57	59
341	ADAM21	18	22	11	96	94	80
342	ADAM21P1	1	4	2	9	0	10
343	ADAM22	4838	4307	3056	4671	4084	3910
344	ADAM23	4449	4398	3532	10663	8780	8610
345	ADAM28	51	57	36	18	24	14
346	ADAM29	1	2	1	3	7	0
348	ADAM32	14	23	7	29	28	20
349	ADAM33	461	674	519	639	537	490
354	ADAM7	1	3	3	5	4	1
355	ADAM8	316	324	233	569	475	458
356	ADAM9	4724	4375	2624	5858	5568	5169
357	ADAMDEC1	0	0	0	5	2	4
358	ADAMTS1	2221	2263	1761	1996	1679	1792
359	ADAMTS10	106	139	93	69	52	43
360	ADAMTS10	6	10	10	1	5	3
361	ADAMTS12	5101	4499	3714	4484	3827	3849
362	ADAMTS13	16	23	21	79	59	59
363	ADAMTS13	4	2	1	18	11	18
364	ADAMTS14	367	361	315	317	221	299
365	ADAMTS15	1218	1139	867	51	45	67
366	ADAMTS16	2384	2568	1707	647	533	520
367	ADAMTS17	535	518	403	703	624	632
368	ADAMTS18	26	35	21	316	256	256
369	ADAMTS19	6244	5888	5062	8462	6956	7292
370	ADAMTS2	697	669	479	2422	2193	2164
371	ADAMTS20	1464	1464	917	1953	1706	1715
372	ADAMTS3	1382	1209	902	1702	1576	1543
373	ADAMTS4	1631	1544	1058	1930	1477	1559
374	ADAMTS5	206	203	172	35	36	28
375	ADAMTS6	423	445	296	1354	1286	1211
376	ADAMTS7	6583	7320	5710	13468	10642	10753
377	ADAMTS8	4517	4282	3392	106	68	94
378	ADAMTS9	147	141	103	2833	2293	2283
379	ADAMTS9-AS2	4	3	5	107	91	92
380	ADAMTSL1	217	264	165	301	273	250
381	ADAMTSL2	121	132	78	147	149	128
382	ADAMTSL3	152	154	122	323	283	277
383	ADAMTSL4	210	297	302	172	153	122
384	ADAMTSL5	22	48	47	90	93	74
385	ADAP1	900	770	488	139	135	125
386	ADAP2	62	44	32	96	62	60
387	ADAR	83218	75352	57964	60227	48586	50990
388	ADARB1	1353	1280	989	1547	1248	1299
389	ADARB2	284	274	222	217	233	186
390	ADARB2-AS1	5	6	3	8	11	4
391	ADAT1	3036	2843	2002	3433	2717	2771
392	ADAT2	1962	2032	1338	3523	3017	2906
393	ADAT3	618	711	490	747	553	541
394	ADC	31	37	26	187	147	162
395	ADCK1	1348	1294	1003	1002	724	787
396	ADCK2	1118	1064	668	1335	969	1041
397	ADCK3	5855	6070	3662	9275	7826	7682
398	ADCK4	4699	4677	3276	6047	4675	5209
399	ADCK5	15	17	8	24	30	24
400	ADCK5	12	7	7	22	20	14
401	ADCY1	11504	10447	8788	7944	6031	6368
402	ADCY10	73	74	50	19	21	11
403	ADCY10P1	234	273	214	991	919	879
404	ADCY2	8891	8971	6742	1007	756	822
405	ADCY3	6415	6053	4617	5821	4465	4579
406	ADCY4	18	35	29	26	28	19
407	ADCY5	4597	4368	3533	703	590	637
408	ADCY6	2942	2978	2143	9410	7344	7709
409	ADCY7	1223	1210	801	2330	1874	2047
410	ADCY8	346	369	259	40	36	35
411	ADCY9	3398	2962	2431	2103	1679	1705
412	ADCYAP1	2	1	0	88	125	93
413	ADCYAP1R1	6038	5705	4150	5558	3877	4602
414	ADD1	21644	20479	15284	28392	23483	25061
417	ADD3	19648	17650	11199	35421	32682	32163
418	ADD3-AS1	13	15	10	38	38	22
419	ADGB	2	2	0	5	10	9
420	ADH1A	8	11	6	12	14	16
421	ADH1B	0	1	4	5	1	1
423	ADH4	14	17	15	20	15	11
424	ADH5	58058	53801	30043	51718	44308	46849
425	ADH5P4	6	7	3	2	5	9
426	ADH6	61	87	77	130	128	113
428	ADHFE1	138	186	143	659	571	559
429	ADI1	11750	11189	7096	4672	3836	4033
433	ADIPOR1	11972	10942	7390	9803	8141	8557
434	ADIPOR2	12038	11865	8163	10672	8850	10006
435	ADIRF	11	10	11	48	43	43
436	ADK	4462	4364	2897	4050	3578	3721
437	ADM	16207	15601	9252	447	356	377
438	ADM2	1356	1310	1376	674	465	523
439	ADM5	551	770	606	1000	803	747
440	ADNP	14988	14650	13011	22889	18634	18419
441	ADNP2	23971	21708	14726	25739	21545	22412
442	ADO	8545	7594	4796	7351	6234	6329
443	ADORA1	413	359	302	831	634	739
444	ADORA2A	18	15	15	16	20	26
445	ADORA2A-AS1	68	52	39	59	46	56
446	ADORA2B	540	477	305	420	412	359
448	ADPGK	6022	5948	3740	4361	3411	3699
449	ADPGK-AS1	66	74	72	76	62	65
450	ADPRH	1060	987	688	1062	927	914
451	ADPRHL1	212	186	152	149	87	115
452	ADPRHL2	4040	3797	2441	3747	3151	3302
453	ADPRM	847	825	479	1206	1040	994
454	ADRA1A	221	210	126	52	26	46
455	ADRA1B	4	4	2	8	3	3
456	ADRA1D	102	94	81	12	10	7
457	ADRA2A	739	709	471	423	291	281
458	ADRA2B	1643	1585	1003	2226	1827	1849
459	ADRA2C	1317	1174	831	1771	1528	1406
460	ADRB1	28	40	17	4	4	3
461	ADRB2	106	114	95	90	71	66
462	ADRB3	6	6	1	8	6	2
463	ADRBK1	9230	9583	6957	9343	7572	7959
464	ADRBK2	13636	12679	8999	12408	10664	10872
465	ADRM1	19792	18831	14573	8108	6314	6820
466	ADSL	35950	33383	18869	20263	16834	17383
467	ADSS	21297	19613	12090	43206	40000	39368
468	ADSSL1	575	576	431	2488	2123	2213
469	ADTRP	30	44	20	6	4	1
470	AEBP1	4519	5230	5152	6724	5221	5424
471	AEBP2	6830	6625	5187	7550	6945	6838
472	AEN	31586	30549	19258	18092	13576	15424
473	AES	10586	10519	9571	12815	10844	10826
474	AFAP1	2966	2843	1990	3737	3336	3065
475	AFAP1-AS1	80	135	80	126	102	94
476	AFAP1L1	842	807	548	291	263	224
477	AFAP1L2	1020	1045	693	2488	2094	2205
478	AFF1	12719	11849	11204	15346	12568	11487
481	AFF3	188	183	180	87	88	78
482	AFF4	15869	14559	12206	21098	18216	17494
483	AFG3L1P	1312	1490	1187	2011	1796	1818
484	AFG3L2	27734	26216	14287	15982	13398	13953
485	AFM	13	22	11	0	0	0
486	AFMID	3431	3284	2511	6923	5981	6269
487	AFP	649	640	432	10	10	12
488	AFTPH	4542	4247	2627	5838	5247	5358
489	AGA	1486	1329	734	1629	1405	1418
490	AGAP1	8150	7767	6652	10403	8425	8067
491	AGAP10	141	193	125	282	208	234
492	AGAP10	6	4	2	9	5	2
493	AGAP11	124	127	95	315	314	324
494	AGAP1-IT1	65	59	57	87	56	73
495	AGAP2	162	170	150	518	421	427
496	AGAP2-AS1	11	20	23	28	14	14
497	AGAP3	5289	5497	3968	8005	6541	6850
498	AGAP4	13	6	6	13	12	14
499	AGAP4	55	70	58	136	102	101
500	AGAP5	375	412	297	658	535	540
501	AGAP6	11	9	8	10	12	5
505	AGAP8	49	52	32	81	48	46
507	AGAP9	10	1	3	1	0	1
508	AGBL1	2	2	1	214	144	148
509	AGBL1-AS1	0	0	0	6	10	4
510	AGBL2	159	175	116	737	665	637
511	AGBL3	222	209	138	291	311	262
512	AGBL4	87	95	66	136	104	128
513	AGBL5	7859	7520	5496	17516	14420	15251
516	AGER	3	7	6	18	20	17
521	AGFG1	18203	16298	11071	17380	15410	15145
522	AGFG2	883	943	688	668	549	621
523	AGGF1	7916	7223	4414	9686	9025	9000
524	AGK	1622	1420	911	1565	1367	1456
526	AGL	8961	8352	5628	9334	8315	8103
527	AGMAT	2051	1855	1247	637	471	489
528	AGMO	22	31	20	39	41	35
529	AGO1	30222	26653	25132	27500	22237	23179
530	AGO2	11634	10509	9073	11366	9125	8627
531	AGO3	2600	2331	1745	3910	3279	3111
532	AGO4	2677	2590	1764	9670	8408	8111
533	AGPAT1	232	221	157	349	239	247
540	AGPAT2	3055	2893	2194	1016	781	906
541	AGPAT3	258	213	174	2406	1911	2114
542	AGPAT4	7087	6817	4727	11103	9386	9725
543	AGPAT4-IT1	230	234	205	366	283	283
544	AGPAT5	34296	31333	17116	23466	21031	21710
545	AGPAT6	12462	12743	9047	15010	11869	12911
546	AGPAT9	344	311	193	77	66	52
547	AGPS	22464	20496	12312	18155	16208	16103
548	AGR2	3	7	3	4	5	0
550	AGRN	21958	22619	16509	40276	32032	31901
551	AGRP	2	4	5	17	22	12
552	AGT	5	5	5	31	14	22
553	AGTPBP1	19851	18367	10623	22318	20315	20225
554	AGTR1	14	5	8	1	1	1
557	AGTRAP	5579	5062	3468	5530	4339	4672
560	AHCTF1	22603	20802	14861	20165	17951	17337
561	AHCTF1P1	291	272	198	228	210	230
562	AHCY	70457	66613	46881	59685	49057	53448
563	AHCYL1	18876	18082	13934	24110	20057	21192
564	AHCYL2	3667	3227	2486	6936	5714	5627
566	AHDC1	1947	2143	3135	8623	6662	6559
567	AHI1	2764	2743	1888	5038	4571	4469
568	AHNAK	746	671	555	23721	20338	18565
569	AHNAK2	649	507	452	1065	828	826
570	AHR	2490	2294	1494	1531	1390	1234
571	AHRR	181	163	136	164	136	147
572	AHSA1	24632	23323	16289	16449	13799	14667
573	AHSA2	1574	2594	1721	8713	8118	7333
574	AHSG	27	23	18	20	9	18
575	AHSP	109	100	102	12	6	10
576	AICDA	4	10	3	2	2	4
577	AIDA	13032	12693	10595	16189	14333	15485
584	AIF1L	49439	46771	31639	36870	28684	32117
585	AIFM1	9079	9057	7040	5986	4831	5749
587	AIFM2	1102	1139	833	269	242	240
588	AIFM3	135	123	86	2459	1966	2146
589	AIG1	2906	2815	2122	1936	1791	1698
590	AIM1	6079	5431	4073	450	375	379
591	AIM1L	1837	1776	1431	1726	1478	1433
592	AIM2	160	160	150	282	235	257
593	AIMP1	8086	7413	4064	8049	7429	7515
594	AIMP2	5790	5472	3664	3518	2805	3008
595	AIP	2453	2394	1705	3727	3144	3306
596	AIPL1	75	65	45	241	185	194
597	AIRE	5	11	6	18	15	9
598	AIRN	28	33	34	30	27	20
599	AJAP1	1937	1823	1114	126	106	99
600	AJUBA	6512	6520	4075	13558	11100	11116
601	AK1	1842	1763	1253	2004	1536	1727
602	AK2	16573	16058	11352	12938	10836	10959
603	AK3	3384	3017	1875	3058	2857	2824
604	AK4	40987	37707	27423	3900	3787	3680
605	AK5	1079	1063	656	849	823	748
606	AK7	570	539	385	1101	1015	1080
607	AK8	37	39	30	193	156	156
608	AK9	382	371	275	1002	917	936
609	AKAP1	15809	15981	12465	11330	8828	9555
610	AKAP10	4441	4249	2687	6349	5710	5689
611	AKAP11	9277	8633	7371	8538	7666	7584
612	AKAP12	60933	57512	41675	53230	46899	45386
613	AKAP13	16907	14444	12246	21413	18174	17190
614	AKAP14	45	36	22	44	46	32
617	AKAP2	301	298	220	109	102	88
618	AKAP3	123	147	94	211	218	203
621	AKAP5	1576	1493	921	1404	1315	1251
622	AKAP6	60	67	55	205	168	145
623	AKAP7	1433	1348	906	1260	1178	1223
624	AKAP8	9017	9073	6512	7253	5953	6035
625	AKAP8L	11820	13026	9429	18178	15751	14191
626	AKAP9	16569	15055	10147	29774	28667	25113
627	AKIP1	1889	1742	1064	3886	3279	3480
628	AKIRIN1	56699	52002	32264	25119	22273	21951
629	AKIRIN2	4464	4650	3819	6800	5864	5919
630	AKNA	9269	8958	7864	8428	6576	6949
631	AKNAD1	4	3	3	2	5	1
632	AKR1A1	19623	19136	11550	23738	19168	20470
633	AKR1B1	16868	16095	9792	11664	9096	10144
634	AKR1B10	3	2	1	8	7	12
635	AKR1B15	14	14	20	17	7	5
642	AKR1C1	62	55	46	48	53	49
652	AKR1C6P	0	4	0	5	5	4
655	AKR1D1	22	10	10	5	6	3
656	AKR1E2	169	171	96	429	360	341
657	AKR7A2	4295	3857	2641	6373	5244	5532
658	AKR7A2P1	410	491	375	245	217	216
659	AKR7A3	30	49	32	75	71	69
660	AKR7L	31	52	43	73	66	76
661	AKT1	9038	8510	6250	11103	8815	9295
662	AKT1S1	3959	4032	3897	3330	2581	2816
663	AKT2	14902	14265	10880	14975	11610	12441
664	AKT3	4892	4737	3088	8583	7508	7358
665	AKTIP	1718	1760	942	1855	1611	1609
666	ALAD	1278	1360	1229	3388	2834	3078
667	ALAS1	7637	7461	5056	7411	6246	6644
668	ALAS2	37	47	28	70	47	76
669	ALB	10	4	3	11	12	8
670	ALCAM	15568	14770	8947	19540	18342	16972
671	ALDH16A1	6716	6445	4491	7034	5434	5900
672	ALDH18A1	30530	28215	18999	26211	22100	23356
673	ALDH1A1	112	115	57	14	13	6
674	ALDH1A2	21	25	16	489	435	420
675	ALDH1A3	465	466	284	163	115	138
676	ALDH1B1	21606	20495	14383	18710	15338	16349
677	ALDH1L1	259	253	142	76	63	62
679	ALDH1L1-AS2	6	7	6	3	4	2
680	ALDH1L2	829	851	876	270	227	195
681	ALDH2	7236	6926	4415	5846	4808	5325
682	ALDH3A1	43	52	37	47	41	44
683	ALDH3A2	14579	13805	8207	19587	17040	17698
684	ALDH3B1	94	161	149	283	249	214
685	ALDH3B2	2	5	4	3	6	10
686	ALDH4A1	7057	6870	4812	9009	7049	7967
687	ALDH5A1	693	618	445	888	754	796
688	ALDH6A1	7136	6702	4057	11650	9935	10295
689	ALDH7A1	20271	20601	16602	27258	23625	27374
690	ALDH8A1	4	7	9	6	14	7
691	ALDH9A1	15111	13959	8052	14088	12225	12779
692	ALDOA	119332	114719	81427	91755	76294	82146
695	ALDOB	1	2	4	7	9	5
696	ALDOC	10840	9916	6529	3846	3218	3489
697	ALG1	5298	5172	3509	2782	2214	2289
698	ALG10	2236	2005	1208	3370	3158	3000
699	ALG10B	2546	2309	1184	5191	5298	4558
700	ALG11	1566	1585	1018	1629	1456	1606
701	ALG12	5004	4701	3237	3862	3031	3140
702	ALG13	3242	2933	2197	4184	3653	3526
703	ALG14	542	497	275	472	424	490
704	ALG1L	117	114	72	154	132	111
707	ALG1L2	4	3	4	12	14	3
708	ALG1L6P	29	24	28	37	17	29
709	ALG1L7P	4	9	4	9	8	9
710	ALG1L9P	273	250	197	373	305	335
711	ALG2	5604	5245	3276	6308	5556	5492
712	ALG3	4135	3718	2845	2819	2198	2148
713	ALG5	3561	3262	1985	2288	2043	2186
714	ALG6	4874	4565	2508	4137	3944	3994
715	ALG8	9247	8284	5422	7000	5880	6163
717	ALG9	165	164	100	278	265	242
718	ALK	56	62	41	125	107	100
719	ALKBH1	3533	3328	2209	2568	2159	2221
720	ALKBH2	2423	2404	1394	1987	1834	1769
721	ALKBH3	1631	1618	950	1475	1247	1206
722	ALKBH3-AS1	34	41	26	53	37	29
723	ALKBH4	2839	2685	1703	2658	2172	2250
724	ALKBH5	21475	19801	12878	21547	18080	17929
725	ALKBH6	1454	1570	1177	1155	951	986
726	ALKBH7	3583	3491	1980	5473	4545	4532
727	ALKBH8	5732	5197	3313	3070	2620	2620
728	ALLC	4	2	3	4	0	3
729	ALMS1	22122	18918	14971	25346	21244	20310
730	ALMS1P	21	20	11	20	21	9
731	ALOX12	291	302	281	274	249	273
732	ALOX12B	16	17	14	24	18	32
733	ALOX12P2	844	1163	828	302	272	234
734	ALOX15	147	150	105	70	75	69
735	ALOX15B	43	52	22	10	9	11
736	ALOX15P1	35	48	24	51	40	37
740	ALOXE3	4	4	6	1	6	3
742	ALPK1	48	44	49	57	55	69
743	ALPK2	77	76	54	81	75	58
744	ALPK3	2428	2244	3066	3536	2802	2721
745	ALPL	23035	21709	20473	35398	26812	28389
746	ALPP	46	44	29	25	25	18
747	ALPPL2	242	222	203	154	131	111
748	ALS2	12561	11748	8226	16019	13602	13972
749	ALS2CL	776	863	664	311	210	242
750	ALS2CR11	6	4	8	6	10	11
751	ALS2CR12	22	16	12	14	15	13
752	ALX1	53	43	37	223	201	256
753	ALX3	460	391	325	734	620	630
754	ALX4	7	16	14	27	23	25
755	ALYREF	23768	22545	12968	15055	12325	12500
756	AMACR	363	386	202	486	369	399
758	AMBP	1221	1179	746	362	271	239
759	AMBRA1	9314	8824	5830	8908	7343	7172
760	AMD1	65856	59573	33508	27668	23962	24117
761	AMDHD1	31	25	23	72	77	65
762	AMDHD2	2920	3044	2020	3121	2553	2525
765	AMER1	6859	6023	5338	4444	3287	3556
766	AMER2	117	110	71	34	35	24
767	AMER3	98	85	69	46	35	24
768	AMFR	5254	4866	2827	7789	6473	6720
769	AMH	559	931	743	1758	1331	1135
770	AMHR2	32	40	26	268	181	226
771	AMICA1	50	42	23	42	25	25
772	AMIGO1	327	363	268	1109	908	972
773	AMIGO2	958	840	475	247	177	211
774	AMIGO3	1400	1490	1167	1553	1223	1246
775	AMMECR1	11169	10343	6556	6013	5179	5281
776	AMMECR1L	6537	6311	4319	7391	6145	6449
777	AMN	59	57	24	32	30	21
778	AMN1	1046	910	578	1617	1460	1502
779	AMOT	1496	1380	1153	2453	2089	2030
780	AMOTL1	17386	15828	12286	14923	11987	12375
781	AMOTL2	5262	5046	3559	12422	10072	10485
783	AMPD2	6890	7520	5741	4899	3852	4031
784	AMPD3	656	718	617	223	206	212
785	AMPH	1373	1374	1019	2404	2084	2043
786	AMT	3869	3833	3145	3907	3049	3401
792	AMY2B	47	57	54	189	163	163
793	AMZ1	328	337	305	190	118	129
796	AMZ2P1	592	558	394	988	937	934
798	ANAPC1	33598	29791	18363	20658	17343	17192
799	ANAPC10	1918	1818	1101	1767	1658	1542
800	ANAPC11	6775	6631	4229	8529	6727	7747
801	ANAPC13	4050	3882	2312	4293	3630	3836
802	ANAPC15	1478	1324	1122	1102	868	952
803	ANAPC16	8797	7985	4869	13941	12834	12970
804	ANAPC1P1	19	27	22	26	30	27
805	ANAPC2	3369	3829	3484	2980	2434	2671
806	ANAPC4	7761	7460	4295	6400	5764	5581
807	ANAPC5	8485	7847	4974	5968	4820	5277
809	ANAPC7	15410	14850	9113	11796	9801	10386
810	ANG	81	72	66	88	58	79
811	ANGEL1	4375	4306	3013	5824	4667	4706
812	ANGEL2	8786	8242	4989	9094	8091	8189
813	ANGPT1	604	676	382	187	159	190
814	ANGPT2	34	43	27	55	55	67
815	ANGPT4	47	39	33	45	35	44
816	ANGPTL1	47	48	29	93	79	71
817	ANGPTL2	2058	1873	1653	4444	3574	3916
818	ANGPTL3	21	22	19	65	60	46
819	ANGPTL4	233	234	174	1393	1216	1173
820	ANGPTL5	1	3	2	2	3	9
821	ANGPTL6	21	19	13	14	18	20
822	ANGPTL7	36	40	30	49	44	33
824	ANK1	1026	968	751	583	458	464
825	ANK2	15414	14228	11050	46174	38620	37802
826	ANK3	8366	8021	6210	9200	8169	8245
827	ANKAR	218	191	131	489	446	385
828	ANKDD1A	548	540	368	620	492	512
829	ANKDD1B	8	18	14	33	49	40
830	ANKEF1	3288	3236	2050	2730	2376	2361
831	ANKFN1	2	0	0	3	4	5
832	ANKFY1	12894	12617	10658	15721	12877	13648
833	ANKH	765	705	588	453	346	342
834	ANKHD1	672	653	491	550	501	486
835	ANKHD1-EIF4EBP3	48	51	79	46	42	44
836	ANKIB1	13347	12286	8062	15179	13635	13387
837	ANKK1	25	15	16	189	139	139
838	ANKLE1	612	656	549	618	455	465
839	ANKLE2	13852	14060	8975	12573	10658	11033
840	ANKMY1	266	252	195	440	357	351
841	ANKMY2	2822	2620	1543	4362	3992	4310
842	ANKRA2	1136	1051	649	2761	2437	2381
843	ANKRD1	8	5	6	120	162	128
844	ANKRD10	12075	12064	7547	12750	10694	10220
845	ANKRD11	20373	20655	19759	18537	14985	15265
846	ANKRD12	9031	8977	7802	14615	13477	12707
847	ANKRD13A	3668	3362	2027	5029	4382	4385
848	ANKRD13B	3509	3732	3532	2842	2065	2037
849	ANKRD13C	6058	5371	3327	6616	5930	5907
850	ANKRD13D	1535	1618	1311	1958	1590	1638
851	ANKRD16	756	722	589	1152	959	930
852	ANKRD17	33863	30299	27469	29788	24670	24850
853	ANKRD18A	373	385	409	636	557	562
854	ANKRD18B	740	707	616	1318	1160	1153
855	ANKRD18CP	3912	4391	3066	2464	2257	2093
856	ANKRD18DP	2	7	10	11	5	7
857	ANKRD19P	157	134	95	104	75	80
858	ANKRD2	5	5	2	8	5	7
859	ANKRD20A1	0	3	1	6	0	4
862	ANKRD20A19P	1	3	4	8	9	5
864	ANKRD20A3	6	5	3	3	9	2
865	ANKRD20A4	2	2	3	3	4	10
866	ANKRD20A5P	6	12	3	32	31	23
870	ANKRD20A9P	803	920	596	1094	954	771
871	ANKRD22	3	5	1	12	8	4
872	ANKRD23	761	1000	761	962	760	778
873	ANKRD24	3202	3327	2743	3601	3169	3018
874	ANKRD26	4811	4770	3278	8611	8101	7619
875	ANKRD26P1	4	2	3	1	2	1
876	ANKRD26P3	9	13	10	0	1	0
877	ANKRD27	11648	10845	7096	8671	7510	7532
878	ANKRD28	20338	18897	11855	8279	7048	7114
879	ANKRD29	131	114	70	63	67	68
881	ANKRD30B	24	30	11	28	17	12
883	ANKRD30BP2	1	2	2	4	2	3
885	ANKRD31	101	83	49	175	135	121
886	ANKRD32	6978	6420	3574	8938	8184	8122
887	ANKRD33	14	13	20	84	105	89
888	ANKRD33B	9842	9514	7665	4029	3421	3244
890	ANKRD34A	1	1	3	1	5	1
891	ANKRD34B	714	714	582	286	271	251
893	ANKRD35	4	3	5	5	4	7
894	ANKRD35	19	23	17	38	20	46
895	ANKRD36	1324	1660	1161	3812	3754	3130
896	ANKRD36B	636	715	509	1810	1808	1531
897	ANKRD36BP1	949	646	484	789	624	608
898	ANKRD36BP2	158	106	100	871	853	850
899	ANKRD36C	895	1043	689	2668	2434	2136
900	ANKRD37	47	60	37	170	150	177
901	ANKRD39	816	904	739	654	544	506
902	ANKRD40	12304	11532	7860	12770	10594	11105
903	ANKRD42	935	915	666	999	902	972
904	ANKRD44	159	165	89	220	156	174
905	ANKRD45	246	217	131	232	197	184
906	ANKRD46	3456	3142	1783	3198	3236	3056
907	ANKRD49	1445	1327	853	2336	2032	2092
908	ANKRD50	12868	12596	10904	17542	15585	15785
909	ANKRD52	3876	4133	4252	3536	2586	2534
912	ANKRD54	1397	1313	961	1389	1140	1228
914	ANKRD6	1556	1456	1056	6328	5407	5531
915	ANKRD60	24	11	11	4	6	6
916	ANKRD61	137	144	124	235	181	170
917	ANKRD62	5	3	10	10	9	7
919	ANKRD63	8	11	5	2	9	5
920	ANKRD65	122	129	84	391	259	289
921	ANKRD66	1	2	1	1	2	4
923	ANKRD9	2039	1950	1094	3741	3231	2695
924	ANKS1A	8916	8284	7063	8956	6969	7414
925	ANKS1B	548	490	427	577	471	465
926	ANKS3	2026	2283	1578	2517	2008	1961
927	ANKS4B	130	134	82	45	44	41
928	ANKS6	10039	9626	7573	11059	8655	9274
930	ANKZF1	5643	5839	3909	6636	5984	5822
931	ANLN	23222	21538	14767	25504	22759	22060
932	ANO1	1310	1215	1367	359	214	267
933	ANO10	7975	7341	5124	8502	7028	7476
936	ANO2	751	751	523	708	614	610
937	ANO3	5	11	3	533	469	469
938	ANO4	402	401	258	76	48	74
940	ANO5	3586	3256	2017	2445	2190	2174
941	ANO6	15105	13796	8490	15078	12779	12589
942	ANO7	318	336	308	276	220	206
943	ANO8	2577	3341	2983	5432	4538	4269
944	ANO9	1118	1462	1260	2599	2114	1869
945	ANP32A	45413	43224	29610	52730	44236	48033
946	ANP32A-IT1	120	102	105	154	100	90
948	ANP32B	1000	1002	1802	3601	3199	3868
951	ANP32E	1350	970	161	921	1010	796
952	ANP32E	3	4	0	5	4	6
953	ANPEP	141	122	124	869	634	710
954	ANTXR1	7066	6950	7312	3039	2220	2370
955	ANTXR2	883	815	569	2810	2558	2585
960	ANXA1	77	62	29	285	377	251
961	ANXA10	8	3	3	0	1	0
962	ANXA11	6788	6665	5040	4335	3488	3596
964	ANXA2	13171	11870	7204	10844	9125	9387
965	ANXA2P1	36	26	28	19	22	14
966	ANXA2P2	89	82	66	83	67	70
968	ANXA2R	4	3	2	3	2	4
969	ANXA3	1677	1540	826	509	401	402
970	ANXA4	1227	1052	841	1652	1393	1388
971	ANXA5	36796	33961	20865	32827	28736	30717
972	ANXA6	12488	11578	8302	13730	11437	12440
973	ANXA7	13019	12395	7349	9239	7731	8111
979	ANXA9	570	562	399	561	491	497
980	AOAH	6	11	7	12	12	17
982	AOC1	48	66	50	19	16	16
983	AOC2	291	319	290	365	324	318
984	AOC3	70	63	57	149	115	132
985	AOC4P	0	2	3	1	5	2
986	AOX1	2826	2571	1600	3010	2677	2755
988	AP1AR	6652	5891	3426	3871	3510	3573
989	AP1B1	18678	17875	14549	16174	12801	13729
991	AP1G1	19693	18041	13940	14931	12453	13028
992	AP1G2	3546	4377	3507	6973	5648	5612
993	AP1M1	5075	4819	3458	7203	5613	6064
994	AP1M2	14198	13678	8839	3937	3244	3468
995	AP1S1	3401	3255	1974	4524	3653	4019
996	AP1S2	37967	34251	17989	23820	24215	21911
997	AP1S3	2208	1991	1280	725	720	609
998	AP2A1	16855	16541	13258	20278	16116	16377
999	AP2A2	6072	6297	5879	13796	11203	11598
1000	AP2B1	17006	16521	16296	24008	20036	23047
1002	AP2M1	58879	56056	37682	60176	47779	53320
1003	AP2S1	11941	11177	6775	9692	7876	8585
1004	AP3B1	15081	14103	10978	19148	16855	17337
1005	AP3B2	1351	1296	1089	788	654	594
1006	AP3D1	44773	43557	32697	37440	30485	30168
1007	AP3M1	11086	10400	7272	15700	13311	13972
1008	AP3M2	3258	3116	1999	7537	6454	6746
1009	AP3S1	9466	8729	4763	9590	8835	8765
1010	AP3S2	546	506	493	549	483	487
1011	AP4B1	1194	1182	794	1786	1400	1421
1012	AP4B1-AS1	35	38	47	93	82	75
1013	AP4E1	4102	3865	2271	4635	3928	3928
1014	AP4M1	1966	1927	1212	2139	1698	1825
1015	AP4S1	2576	2378	1508	2017	1744	1767
1016	AP5B1	3018	2928	2345	5049	3893	4148
1017	AP5M1	10498	9507	5762	12134	10739	11087
1018	AP5S1	652	646	385	466	385	395
1019	AP5Z1	4089	4283	3161	3022	2395	2629
1020	APAF1	4611	4177	2825	7798	6973	6919
1021	APBA1	21	28	28	44	42	21
1023	APBA2	5047	4585	3252	12510	10503	10463
1024	APBA3	2035	1966	1474	2185	1680	1685
1025	APBB1	4654	4253	2987	11271	9233	9875
1026	APBB1IP	12	13	9	2	3	4
1027	APBB2	12600	11522	8409	11103	9055	9290
1028	APBB3	676	1001	781	1649	1399	1295
1029	APC	14891	13870	10603	11818	10338	9782
1030	APC2	1580	1826	1450	2905	2238	2213
1031	APCDD1	485	406	332	3431	2370	3109
1032	APCDD1L	716	705	534	52	36	44
1033	APCDD1L-AS1	43	42	26	12	7	9
1035	APEH	32846	30839	20647	22217	17424	18498
1036	APEX1	33408	35619	33716	32584	27451	27772
1037	APEX2	3270	3020	2184	2881	2163	2324
1040	APH1B	3574	3357	2061	3116	2864	2822
1041	API5	34318	31214	21502	31922	27747	29052
1045	APIP	3411	3034	1849	1852	1603	1720
1046	APITD1	284	277	141	288	246	276
1047	APITD1-CORT	4	6	1	11	5	9
1048	APLF	1385	1297	902	2708	2516	2476
1049	APLN	233	253	163	112	98	121
1050	APLNR	26	25	21	301	236	256
1051	APLP1	1039	1017	757	2773	2111	2238
1052	APLP2	69808	66007	43725	96900	80494	84059
1053	APMAP	12535	11837	7561	17968	14613	15925
1054	APOA1	38	29	27	40	26	30
1055	APOA1BP	6994	6513	4235	5483	4241	4698
1056	APOA2	23	16	14	2	4	3
1058	APOA5	20	13	14	26	15	26
1059	APOB	428	402	316	536	440	391
1061	APOBEC2	76	95	92	228	223	215
1062	APOBEC3A	21	27	14	30	20	18
1064	APOBEC3B	557	610	613	573	484	522
1065	APOBEC3C	786	746	731	779	554	671
1066	APOBEC3D	656	647	571	371	309	298
1067	APOBEC3F	354	304	426	650	537	540
1068	APOBEC3G	88	69	48	150	137	116
1069	APOBEC3H	23	25	22	64	61	60
1070	APOBEC4	9	11	8	11	6	5
1071	APOBR	7	4	8	14	5	5
1072	APOC1	5029	4891	3202	2302	1921	2163
1073	APOC1P1	55	64	48	33	29	25
1079	APOE	91393	82648	53746	78278	68125	63172
1080	APOF	15	20	17	18	19	14
1082	APOL1	19	39	21	37	27	29
1083	APOL2	1550	1505	1091	3472	2767	3072
1084	APOL3	38	22	16	4	3	4
1085	APOL4	46	66	29	97	82	103
1087	APOL6	124	127	78	36	28	44
1088	APOLD1	98	105	62	282	262	246
1096	APOO	3191	3110	2048	2200	1903	2000
1097	APOOL	976	728	535	852	693	655
1099	APOPT1	3118	2988	1775	3146	2929	3092
1100	APP	63126	62534	53492	115472	98984	102902
1101	APPBP2	4782	4356	2645	7117	6412	6509
1102	APPL1	14557	13199	8055	10583	9996	9681
1103	APPL2	3783	3528	2580	7178	6218	6336
1104	APRT	20274	19220	12815	12466	10397	10767
1105	APTX	6455	6090	3661	6440	5165	5615
1106	AQP1	10	16	7	44	30	23
1107	AQP10	7	12	15	7	8	9
1108	AQP11	287	259	148	336	301	298
1111	AQP2	2	4	4	3	5	0
1112	AQP3	301	297	246	287	270	263
1113	AQP4	219	204	118	149	109	100
1114	AQP4-AS1	75	83	53	27	21	19
1115	AQP5	173	161	101	145	115	95
1116	AQP6	25	22	14	40	31	32
1117	AQP7	3	7	2	9	6	6
1118	AQP7P1	8	15	16	11	5	9
1120	AQP7P3	8	13	14	9	4	7
1122	AQP8	4	1	0	2	4	2
1124	AQPEP	4	10	9	18	10	11
1125	AQR	25400	23221	16191	20571	17981	18030
1126	AR	3226	2909	2288	3344	2689	2583
1127	ARAF	4289	4354	3559	5554	4319	4495
1128	ARAP1	10155	9933	8538	7384	5780	6375
1129	ARAP2	580	533	324	349	256	302
1130	ARAP3	9537	9866	8374	4679	3570	3926
1131	ARC	2807	2736	2277	117	95	88
1136	AREL1	8755	8252	6023	8719	7258	7648
1137	ARF1	33011	31704	25709	30717	25103	27060
1139	ARF3	25426	23721	19110	27256	20307	22224
1140	ARF4	20280	18102	10819	12823	11455	11463
1142	ARF5	13062	12145	8160	14965	12146	12919
1143	ARF6	15903	15142	10338	12915	11271	11679
1144	ARFGAP1	12935	13886	9937	13946	11314	11773
1145	ARFGAP2	11643	11575	7325	10831	8686	9355
1146	ARFGAP3	2890	2610	1628	5232	4610	4793
1147	ARFGEF1	38136	35448	26060	21007	18551	18572
1148	ARFGEF2	15247	13576	8885	10010	8535	8754
1149	ARFIP1	9707	8579	4861	7137	6492	6558
1150	ARFIP2	9912	9513	6378	4851	3975	4148
1151	ARFRP1	3410	3550	2558	3557	2947	3140
1152	ARG1	12	21	11	28	38	19
1153	ARG2	4701	4402	2657	3824	2929	3187
1154	ARGFX	26	27	26	7	3	4
1156	ARGFXP2	19	27	22	42	27	16
1157	ARGLU1	18460	22012	14750	41289	40752	36343
1158	ARHGAP1	5932	5314	4958	4488	3252	3596
1159	ARHGAP10	785	726	434	1867	1600	1533
1160	ARHGAP11A	19660	18469	13921	20391	19038	18549
1161	ARHGAP11B	317	408	331	719	597	502
1162	ARHGAP12	18804	17250	10499	14487	13557	12681
1163	ARHGAP15	14	29	17	1328	1061	1100
1164	ARHGAP17	4026	4349	5502	5237	4156	4665
1165	ARHGAP18	1906	1733	1001	813	747	723
1166	ARHGAP19	8996	7987	4914	13838	12845	12146
1167	ARHGAP19-SLIT1	3	3	1	3	6	3
1168	ARHGAP20	43	52	29	10	4	7
1169	ARHGAP21	12908	11820	8542	11665	10026	9465
1170	ARHGAP22	1841	1840	1162	777	678	649
1173	ARHGAP24	34	41	27	158	124	118
1174	ARHGAP25	104	110	87	352	345	366
1175	ARHGAP26	3962	3872	4122	2317	1999	1919
1176	ARHGAP26-AS1	8	10	4	6	5	1
NA	NA	NA	NA	NA	NA	NA	NA
1178	ARHGAP27	5	9	6	2	7	7
NA.1	NA	NA	NA	NA	NA	NA	NA
1180	ARHGAP27	17	12	5	17	13	9
1181	ARHGAP28	3289	2937	2164	5152	4540	4529
1182	ARHGAP29	773	645	468	816	762	716
1183	ARHGAP30	171	163	152	194	178	140
1184	ARHGAP31	1684	1566	1279	327	248	262
1185	ARHGAP32	5525	4961	4538	6755	5584	5369
1186	ARHGAP33	789	863	1158	1000	755	751
1187	ARHGAP35	32749	30862	25645	29950	23985	25882
1188	ARHGAP36	114	107	85	25	17	18
1189	ARHGAP39	2260	2264	1578	2420	1930	1920
1192	ARHGAP40	36	28	25	44	38	43
1193	ARHGAP42	7497	7054	4737	3589	3368	3190
1194	ARHGAP42P2	3	8	0	4	3	1
1196	ARHGAP44	3153	3047	2164	3301	2804	2930
1197	ARHGAP5	23671	22638	15865	45386	43685	41423
1198	ARHGAP5-AS1	205	210	134	237	247	215
1199	ARHGAP6	134	139	76	89	67	82
1200	ARHGAP8	16	18	28	12	10	6
1201	ARHGAP9	333	357	268	35	32	24
1202	ARHGDIA	7427	7946	11741	7400	5491	5906
1203	ARHGDIB	23	14	13	7	3	4
1204	ARHGDIG	107	93	68	206	186	154
1207	ARHGEF10	11570	12134	9870	13114	11213	11079
1208	ARHGEF10L	9198	8835	6068	7692	6283	6476
1209	ARHGEF11	9885	9542	7769	13279	10661	10686
1210	ARHGEF12	16334	14180	9570	12519	10747	10317
1211	ARHGEF15	136	122	92	106	83	71
1212	ARHGEF16	4446	4624	2942	2175	1718	1825
1213	ARHGEF17	1123	1199	1077	6893	5341	5774
1214	ARHGEF18	11507	11196	7557	13500	11518	11718
1215	ARHGEF19	8525	8745	5887	9475	7708	7794
1216	ARHGEF2	12418	12486	9749	20899	18068	18117
1217	ARHGEF25	492	534	414	4771	3644	3980
1218	ARHGEF26	2643	2784	2282	5359	4419	4314
1219	ARHGEF26-AS1	39	40	33	92	99	87
1220	ARHGEF28	190	196	110	216	194	175
1221	ARHGEF3	948	921	630	377	302	307
1222	ARHGEF33	99	80	42	83	80	79
1223	ARHGEF34P	448	517	427	167	122	164
1224	ARHGEF35	1150	1132	837	344	255	299
1225	ARHGEF37	37	45	40	355	272	280
1226	ARHGEF38	1	2	2	341	290	258
1228	ARHGEF39	2089	1979	1501	3104	2619	2423
1230	ARHGEF4	2946	2729	2321	8669	7205	7421
1231	ARHGEF40	17121	17245	12172	17154	13976	14530
1232	ARHGEF5	1409	1422	1172	528	436	402
1233	ARHGEF6	1345	1080	734	1424	1322	1226
1234	ARHGEF7	8842	9248	7115	10515	9097	9510
1237	ARID1A	12073	10819	16318	18579	13892	13345
1238	ARID1B	12946	12435	11321	14344	10869	10983
1239	ARID2	15024	13937	11963	22438	18922	18608
1240	ARID3A	5565	5239	4199	10176	8754	8651
1241	ARID3B	18114	17515	16015	12576	9538	10094
1242	ARID3C	15	8	5	157	161	150
1243	ARID4A	3455	3499	2829	4805	4309	4411
1244	ARID4B	12922	12102	8034	19105	17186	16834
1245	ARID5A	763	799	611	220	152	205
1246	ARID5B	154	127	126	151	115	121
1247	ARIH1	14628	14277	10337	18787	16786	16163
1248	ARIH2	23914	22531	15159	16532	13337	13965
1249	ARIH2OS	105	106	58	188	176	165
1250	ARL1	10019	9089	5743	8708	8060	7867
1251	ARL10	533	500	398	447	363	282
1252	ARL11	100	87	67	363	318	325
1253	ARL13A	4	7	3	14	19	16
1254	ARL13B	1995	1796	1123	2321	2249	2229
1256	ARL14EP	4663	4432	2483	4644	4274	4135
1258	ARL15	1192	1193	1135	1816	1667	1995
1259	ARL16	4470	4232	2617	4034	3186	3478
1260	ARL17A	146	141	159	194	213	138
1262	ARL17B	75	57	50	219	220	195
1263	ARL2	6354	5899	4142	9704	7239	8281
1264	ARL2BP	3103	2891	1720	3262	2776	2841
1268	ARL3	4709	4389	2996	7186	6105	6508
1269	ARL4A	6617	6084	3270	2715	2478	2455
1270	ARL4C	5034	5368	3578	49284	41320	42570
1271	ARL4D	587	619	450	1359	1038	1149
1272	ARL5A	13766	11994	6135	10992	10584	9634
1273	ARL5AP2	0	0	0	8	6	4
1274	ARL5AP4	5	7	3	1	1	0
1275	ARL5B	27806	24500	13710	28349	27644	26099
1276	ARL5C	13	7	6	11	9	10
1277	ARL6	1859	1741	980	1215	1144	1075
1278	ARL6IP1	43215	38962	22006	68903	62892	63734
1280	ARL6IP4	10785	10599	6567	11393	9612	9732
1281	ARL6IP5	5664	5063	2999	7482	6940	7049
1282	ARL6IP6	5387	4766	2570	8048	7195	7203
1283	ARL8A	2915	2741	2303	3049	2441	2497
1284	ARL8B	8977	8184	4805	7180	6448	6662
1285	ARL9	39	42	35	200	195	203
1286	ARMC1	9976	8846	4977	14092	12822	12912
1287	ARMC10	6230	5731	3047	9108	8204	7840
1288	ARMC10P1	1084	909	618	1565	1334	1315
1289	ARMC12	63	101	49	289	235	275
1290	ARMC2	409	357	268	570	531	474
1291	ARMC3	13	19	8	109	86	66
1292	ARMC4	1358	1252	755	2242	1984	2062
1294	ARMC5	2366	2497	1767	2920	2366	2281
1295	ARMC6	16270	15317	10329	7241	5692	6150
1296	ARMC7	1399	1451	1203	1414	1135	1244
1297	ARMC8	10293	9848	6021	10242	8930	9311
1298	ARMC9	4384	4266	3013	6108	4977	5301
1301	ARMCX2	804	750	490	867	665	720
1302	ARMCX2	1241	1179	666	1248	1059	1108
1307	ARMCX5	3061	2754	1778	3106	2835	2808
1308	ARMCX5-GPRASP2	194	180	114	253	223	194
1312	ARNT	5960	5875	4809	10257	8621	8958
1313	ARNT2	3601	3533	2938	8515	6386	7225
1314	ARNTL	2108	2036	1309	507	440	492
1315	ARNTL2	4848	4506	2860	3395	2743	2956
1316	ARPC1A	15520	14510	9957	20130	17102	18195
1317	ARPC1B	7926	7425	5015	5113	4119	4448
1318	ARPC2	26125	24701	17474	17600	14756	15790
1319	ARPC3	19073	17278	9200	16352	14594	15282
1320	ARPC3P1	22	26	21	24	18	17
1321	ARPC3P3	6	15	8	11	5	5
1322	ARPC3P4	13	10	9	27	13	26
1323	ARPC3P5	6	4	3	0	0	0
1324	ARPC4	12664	11788	7878	8013	6350	7589
1326	ARPC5	10977	10459	6487	10538	9201	10036
1327	ARPC5L	6393	6260	4292	3923	3225	3726
1328	ARPP19	50375	43954	26238	51879	46137	46117
1329	ARPP21	1	0	0	7	3	3
1330	ARR3	17	32	29	67	65	44
1331	ARRB1	1265	1255	1183	896	703	823
1332	ARRB2	4909	4899	4635	7118	5587	5805
1333	ARRDC1	1762	1871	1456	2391	1872	2047
1334	ARRDC2	468	472	361	1017	922	895
1335	ARRDC3	3807	3551	1941	38776	38792	36262
1336	ARRDC3-AS1	129	156	96	806	739	700
1337	ARRDC4	802	696	443	15272	14293	14067
1339	ARSA	1002	1114	869	1733	1355	1331
1340	ARSB	4627	4064	2874	6460	4833	5183
1341	ARSD	496	483	320	1474	1312	1270
1342	ARSE	93	95	66	50	39	48
1343	ARSF	8	10	2	2	1	0
1344	ARSG	443	375	304	2085	1806	1826
1347	ARSI	633	616	370	2532	2047	2119
1348	ARSJ	1101	964	598	256	244	243
1349	ARSK	2747	2646	1706	3145	2909	2862
1350	ART1	5	3	5	4	7	4
1351	ART3	29	40	19	46	48	30
1352	ART4	3	1	1	0	4	5
1353	ART5	629	607	385	1800	1506	1618
1354	ARTN	1091	1169	714	282	245	241
1355	ARV1	2144	2038	1418	2344	1973	2040
1356	ARVCF	7436	8456	5931	9866	8214	8468
1357	ARX	1	3	5	37	26	27
1358	AS3MT	89	73	83	199	156	170
1359	ASAH1	6957	6122	3956	5732	5498	5533
1360	ASAH2	33	49	31	61	68	44
1361	ASAH2B	1293	1288	792	2067	1973	1988
1363	ASAP1	4104	4223	5300	4006	3288	3295
1364	ASAP1-IT1	14	13	13	13	23	8
1365	ASAP1-IT2	13	18	12	13	10	11
1366	ASAP2	5606	5380	4096	7653	6744	7019
1367	ASAP3	11699	11361	7693	4714	3808	3963
1368	ASB1	6577	6363	4742	8388	6854	7481
1369	ASB10	3	0	0	3	2	4
1371	ASB12	77	71	59	17	16	9
1372	ASB13	2929	2783	1738	2912	2334	2484
1373	ASB14	103	103	64	124	99	80
1375	ASB16	174	230	264	292	233	226
1376	ASB16-AS1	585	588	569	1050	849	925
1379	ASB2	188	166	123	120	113	102
1380	ASB3	403	382	276	500	452	490
1383	ASB6	3784	4021	2856	4406	3480	3676
1384	ASB7	3420	3156	2053	4702	4207	4356
1385	ASB8	1348	1343	885	976	787	794
1386	ASB9	84	72	61	44	50	44
1387	ASB9P1	15	23	17	19	27	23
1388	ASCC1	4385	4147	2784	5591	4719	5053
1389	ASCC2	4818	4557	3802	4871	3802	4141
1390	ASCC3	41609	39026	24929	29408	25182	25483
1391	ASCL1	3	3	1	21	12	27
1392	ASCL2	29	24	12	1	0	0
1393	ASCL3	2	3	3	5	1	1
1395	ASCL5	34	45	22	68	55	62
1396	ASF1A	7954	7309	4385	5492	5190	5112
1397	ASF1B	5184	4901	3057	5677	4398	4741
1398	ASGR1	590	540	367	486	392	436
1399	ASGR2	19	26	16	9	5	6
1400	ASH1L	7822	7562	5974	12971	11143	10135
1401	ASH1L-AS1	339	377	281	513	430	435
1402	ASH2L	4335	4640	5577	6283	5259	6677
1403	ASIC1	142	149	186	597	419	470
1404	ASIC2	194	189	121	747	632	697
1405	ASIC3	51	79	67	203	145	156
1406	ASIC4	42	48	46	101	113	103
1409	ASIP	20	20	15	28	34	22
1410	ASL	4359	4201	2899	2930	2422	2622
1417	ASNA1	13062	12684	8806	10626	8316	9191
1418	ASNS	29398	27478	17944	5867	4810	5183
1419	ASNSD1	12469	11539	6500	11223	9591	10123
1421	ASPA	4	4	3	0	0	1
1422	ASPDH	14	16	23	111	92	90
1423	ASPG	61	53	40	52	43	38
1424	ASPH	13656	12548	7534	46235	42677	40991
1425	ASPHD1	693	696	657	765	637	687
1426	ASPHD2	2721	2628	1825	2590	2100	2324
1427	ASPM	33148	29529	18678	34147	32829	29394
1428	ASPN	27	24	14	29	34	20
1429	ASPRV1	122	111	73	202	151	188
1430	ASPSCR1	4538	4422	2971	4825	4065	4075
1431	ASRGL1	2840	2612	1821	4061	3388	3657
1432	ASS1	12953	12029	7651	20081	15908	17414
1434	ASS1P10	4	4	1	12	7	8
1436	ASS1P12	162	139	107	48	31	38
1437	ASS1P13	5	5	1	4	2	3
1439	ASS1P2	35	26	17	37	17	22
1447	ASTE1	1629	1584	1033	1611	1285	1459
1448	ASTL	31	32	29	15	7	9
1449	ASTN1	2360	2145	1703	3964	3158	3158
1450	ASTN2	2990	3098	2212	5475	4529	4478
1451	ASUN	14294	13315	8525	11692	10299	10386
1452	ASXL1	5380	5456	4349	14007	11214	11949
1453	ASXL2	5857	5590	6972	6424	5201	5340
1454	ASXL3	33	32	20	81	65	56
1456	ATAD1	9683	8471	5332	9771	8774	8702
1457	ATAD2	13487	12593	7492	13703	11905	12280
1458	ATAD2B	7523	6990	4491	8912	8246	7570
1459	ATAD3A	11211	11102	7240	5056	4208	4285
1460	ATAD3B	10133	10605	7279	3664	2999	3000
1461	ATAD3C	220	259	204	104	101	89
1462	ATAD5	9707	9327	6491	10070	8610	8067
1470	ATCAY	10207	9653	7461	8812	6822	7380
1471	ATE1	7261	6838	4561	7610	6624	6791
1472	ATF1	5028	4384	2601	3368	3062	3097
1473	ATF2	10768	9512	6132	15215	13083	13146
1474	ATF3	2553	2442	1666	1130	973	1070
1475	ATF4	86397	80042	50847	30053	24455	25433
1480	ATF4P3	13	22	11	11	8	11
1481	ATF4P4	14	13	12	3	3	4
1482	ATF5	1100	1093	1101	623	526	498
1483	ATF6	4623	4054	2714	8248	7278	6914
1488	ATF7	570	553	710	890	702	661
1489	ATF7IP	27899	25789	25402	55203	48965	49088
1490	ATF7IP2	2070	2151	1447	2364	2045	1967
1491	ATG10	1539	1559	906	1768	1448	1520
1492	ATG12	7133	6791	4416	7397	6924	6953
1493	ATG13	9818	9325	7189	13485	11218	11637
1494	ATG14	6030	5852	3672	6929	6332	6419
1495	ATG16L1	7467	7477	4645	7226	6090	6419
1496	ATG16L2	409	564	440	2158	1743	1704
1497	ATG2A	4650	4773	3763	5047	3912	4069
1498	ATG2B	6163	5794	3966	5786	4928	4525
1499	ATG3	7676	7017	4801	5353	4716	4594
1500	ATG4A	461	484	306	693	528	550
1501	ATG4B	9127	9418	6888	10911	8884	9293
1502	ATG4C	3837	3679	2131	4014	3787	3760
1503	ATG4D	3263	3108	1983	2405	1940	1955
1504	ATG5	10190	9047	4891	7942	7216	7013
1505	ATG7	3128	2887	1856	3490	2767	3119
1506	ATG9A	6813	6871	5703	8223	6489	6932
1507	ATG9B	198	264	200	202	164	178
1508	ATHL1	7060	9480	7247	12636	11282	10736
1509	ATIC	7183	8314	13568	10997	9731	10015
1510	ATL1	1354	1262	822	977	796	799
1511	ATL2	12663	11921	7923	15229	14168	14297
1512	ATL3	4626	4431	3533	7741	7213	7127
1513	ATM	16577	14597	8885	20930	19000	17770
1514	ATMIN	25274	23521	14867	23538	20101	20603
1517	ATOH1	17	22	10	15	4	6
1518	ATOH7	53	52	21	53	34	39
1519	ATOH8	88	54	48	141	110	100
1520	ATOX1	2809	2639	1862	3745	3190	3469
1521	ATP10A	1260	1123	742	242	158	170
1522	ATP10B	95	60	53	0	1	2
1523	ATP10D	1080	1025	635	1477	1187	1217
1524	ATP11A	10957	10861	10785	11418	9207	9466
1525	ATP11A-AS1	26	25	18	23	21	18
1526	ATP11B	6498	5646	3735	10051	9255	8877
1527	ATP11C	22424	20301	11868	15975	14805	13841
1528	ATP12A	134	125	121	113	83	75
1529	ATP13A1	9461	10310	8218	5923	4473	4638
1530	ATP13A2	13087	12339	9345	10686	8284	8406
1531	ATP13A3	26274	24264	16290	21236	18758	18389
1532	ATP13A4	8	9	9	39	35	25
1533	ATP13A5	7	3	4	0	1	1
1534	ATP1A1	47294	50757	48880	48601	39669	42414
1535	ATP1A1OS	102	101	66	252	228	207
1536	ATP1A2	9641	10424	11127	77747	63895	65971
1539	ATP1A4	66	76	60	107	123	90
1540	ATP1B1	5852	5687	3508	7418	6532	6700
1541	ATP1B1P1	69	69	54	157	117	99
1542	ATP1B2	466	372	511	314	293	224
1543	ATP1B3	25245	24294	13802	19141	16783	17073
1544	ATP1B3P1	5	4	4	15	10	13
1545	ATP1B4	1	5	5	3	3	6
1546	ATP2A1	189	204	198	351	260	285
1547	ATP2A2	29464	30605	42144	40145	33388	35162
1548	ATP2A3	2862	3063	2720	2214	1756	1920
1549	ATP2B1	14226	13096	7483	32036	28650	28507
1550	ATP2B2	154	164	108	90	71	71
1553	ATP2B4	3417	3106	3072	15896	13469	13288
1554	ATP2C1	16372	15599	11277	21469	18586	19798
1555	ATP2C2	433	435	275	190	163	163
1556	ATP4A	114	181	172	88	84	77
1557	ATP4B	16	22	16	3	4	3
1558	ATP5A1	146817	134533	75593	128240	108569	115755
1559	ATP5A1P3	0	0	1	6	6	2
1561	ATP5B	143695	135271	82772	97559	77526	85994
1563	ATP5C1	27047	24621	14237	19616	17307	18224
1565	ATP5D	4473	4542	3228	3993	3181	3205
1566	ATP5E	4145	3703	2450	4014	3284	3928
1568	ATP5F1	32894	29887	16918	21691	19298	19850
1569	ATP5G1	6557	5955	4195	4692	3601	3885
1570	ATP5G1P2	5	5	6	11	5	3
1571	ATP5G1P4	7	7	7	8	3	7
1576	ATP5G2	24429	23038	16144	37719	30488	34218
1577	ATP5G3	28995	27894	17506	19072	15771	17079
1578	ATP5H	21734	20045	11041	14739	13007	13865
1580	ATP5I	17716	16813	11511	11829	9581	10260
1581	ATP5J	6582	6495	5063	6677	6090	6702
1582	ATP5J2	8261	8443	6031	7028	5571	6101
1591	ATP5L2	9	14	24	22	19	19
1592	ATP5O	25621	24436	13743	27492	23451	24999
1593	ATP5S	1513	1475	888	1758	1556	1606
NA.2	NA	NA	NA	NA	NA	NA	NA
1598	ATP6AP1	93	106	56	142	87	79
1599	ATP6AP1L	40	39	29	422	361	381
1600	ATP6AP2	10544	9505	5397	10389	9172	9343
1601	ATP6V0A1	6314	6170	4912	5336	4210	4129
1602	ATP6V0A2	11861	11018	7015	8404	7071	7350
1603	ATP6V0A4	184	154	121	62	58	53
1604	ATP6V0B	11481	10905	6423	6506	5356	5791
1605	ATP6V0C	3795	3748	4674	3767	2861	3292
1607	ATP6V0D1	8380	8017	5301	6624	5187	5623
1608	ATP6V0D2	2	1	0	8	5	1
1609	ATP6V0E1	9316	8720	5328	6475	5100	5345
1610	ATP6V0E1P3	39	46	14	43	48	40
1611	ATP6V0E2	3264	3063	2237	2442	1855	2117
1612	ATP6V0E2-AS1	228	238	150	415	315	328
1613	ATP6V1A	26151	23664	14032	20685	18817	18663
1616	ATP6V1B2	12503	12358	8820	10852	9365	10022
1617	ATP6V1C1	15284	14543	10168	8834	7934	8049
1618	ATP6V1C2	282	381	246	299	261	246
1619	ATP6V1D	10667	9745	5575	10810	9590	10197
1620	ATP6V1E1	10446	9620	5682	8555	7450	7590
1621	ATP6V1E2	721	630	430	421	380	360
1622	ATP6V1F	4208	4034	2832	3986	3234	3399
1623	ATP6V1G1	20258	18690	11307	11511	10651	10673
1625	ATP6V1G2	10	7	7	13	19	7
1640	ATP6V1H	7316	7014	3718	6429	5678	5917
1642	ATP7A	10	5	5	14	15	17
1643	ATP7B	1800	1812	1509	2660	2249	2313
NA.3	NA	NA	NA	NA	NA	NA	NA
1645	ATP8A1	5524	4852	2898	6115	5294	5080
1646	ATP8A2	4614	4305	3332	2124	1787	1815
1647	ATP8B1	1064	930	620	284	240	249
1648	ATP8B2	16728	15409	10086	10328	8075	8323
1649	ATP8B3	259	304	215	1267	898	983
1650	ATP8B4	169	160	97	564	508	566
1651	ATP8B5P	3	2	3	42	32	36
1652	ATP9A	4067	3801	2640	12878	10363	10498
1653	ATP9B	3495	3430	2270	4884	3904	3927
1654	ATPAF1	7693	7239	4888	9482	8430	8847
1655	ATPAF2	1428	1363	1136	1708	1454	1606
1656	ATPIF1	14004	13455	9593	9393	8165	8631
1657	ATR	10696	9651	5853	11378	10087	9689
1658	ATRAID	9666	9030	5782	9983	8793	9086
1659	ATRIP	3318	3498	2319	2752	2280	2266
1660	ATRN	7141	6296	4886	11973	10013	10038
1661	ATRNL1	14	3	2	5	3	0
1662	ATRNL1	15	14	5	10	5	5
1664	ATRX	375	436	266	483	521	478
1665	ATXN1	297	268	195	1014	893	782
1666	ATXN10	15867	15584	11463	16620	13925	15356
1667	ATXN1L	9252	8532	6640	10967	8522	9262
1668	ATXN2	4219	4293	5397	4717	3996	4024
1669	ATXN2L	7178	8405	10774	6607	4908	4835
1670	ATXN3	5063	4518	2910	7159	6742	6289
1672	ATXN7	2894	2937	2646	4370	3605	3613
1673	ATXN7L1	3739	3762	4092	1393	1080	992
1674	ATXN7L2	1396	1565	1280	1477	1210	1219
1675	ATXN7L3	16391	16769	11591	14773	11967	12434
1676	ATXN7L3B	25422	24713	16343	32215	27164	30040
1678	AUH	2748	2642	1633	2338	2106	2127
1679	AUNIP	5007	4541	2865	3855	3392	3382
1680	AUP1	10249	10027	7300	7073	5611	5847
1681	AURKA	15587	14668	8931	16708	14774	14799
1682	AURKAIP1	13465	12731	8022	8325	6868	7155
1683	AURKAPS1	123	142	115	98	100	97
1684	AURKB	11222	10608	7763	11541	9479	9833
1686	AURKC	379	312	258	564	471	532
1687	AUTS2	5310	5311	6506	5741	4496	4308
1688	AVEN	3609	3456	1932	4168	3651	3563
1689	AVIL	256	231	151	218	214	240
1690	AVL9	10802	10174	6247	10643	9329	9386
1691	AVP	5	3	0	1	4	4
1692	AVPI1	850	825	612	750	646	643
1693	AVPR1A	109	89	65	29	13	16
1699	AWAT2	7	4	5	9	12	11
1700	AXDND1	10	12	10	23	21	25
1701	AXIN1	12135	11767	7712	11074	9302	9176
1702	AXIN2	5815	6139	4606	13472	10918	12269
1703	AXL	8215	7616	5939	12649	10439	10630
1704	AZGP1	52	42	46	8	6	9
1705	AZGP1P1	109	135	129	5	0	4
1706	AZI1	6382	6971	5303	7254	5934	5975
1707	AZI2	4628	4440	2623	6122	5897	5750
1708	AZIN1	87841	78686	45729	65559	57749	59874
1709	AZU1	12	10	9	152	130	143
1710	B2M	6406	5834	3122	11193	9828	10078
1711	B3GALNT1	1735	1556	814	1977	1755	1756
1712	B3GALNT2	9631	9005	5417	8852	7394	7612
1713	B3GALT1	7215	6398	4568	1133	989	963
1714	B3GALT2	60	66	47	76	77	50
1720	B3GALT5	2766	2621	2417	884	713	699
1721	B3GALT6	5025	4874	2802	6146	5131	5089
1722	B3GALTL	1524	1399	755	2241	1995	2074
1723	B3GAT1	6361	6305	5057	6597	5174	5431
1724	B3GAT2	498	470	282	281	209	228
1725	B3GAT3	2496	2223	1551	4014	3128	3505
1726	B3GAT3P1	24	26	18	87	62	74
1727	B3GNT1	3655	3463	1965	6425	5177	5659
1728	B3GNT2	11874	10483	5871	11119	10209	9832
1729	B3GNT3	100	118	92	71	55	58
1730	B3GNT4	103	99	86	99	88	81
1731	B3GNT5	1289	1245	891	1885	1751	1787
1734	B3GNT7	11044	10803	8111	1325	952	978
1735	B3GNT8	156	157	125	301	239	267
1736	B3GNT9	545	503	339	1280	1047	987
1737	B3GNTL1	639	622	450	861	674	688
1738	B4GALNT1	107	94	84	78	52	66
1740	B4GALNT3	2980	2898	2272	8968	7275	7532
1741	B4GALNT4	11046	12868	8339	11810	9824	9882
1742	B4GALT1	1399	1282	1124	1682	1300	1129
1743	B4GALT2	10757	10374	6963	15210	11843	12714
1744	B4GALT3	4624	4262	3177	4433	3524	3933
1745	B4GALT4	7126	6996	4175	7142	6529	6548
1746	B4GALT5	16558	15445	11255	14892	11822	12927
1747	B4GALT6	2271	2069	1307	1584	1470	1432
1748	B4GALT7	2451	2406	1595	2504	2006	2083
1749	B9D1	1455	1492	919	2254	1861	1920
1750	B9D2	320	338	242	562	418	524
1751	bA395L14.12	19	18	10	24	19	17
1752	BAALC	602	567	334	355	284	280
1753	BAAT	43	38	37	88	66	56
1754	BABAM1	13079	12253	8037	11879	9902	10269
1755	BACE1	3316	2927	2662	6039	5022	5041
1756	BACE1-AS	231	220	214	320	284	298
1757	BACE2	1525	1316	918	513	450	442
1758	BACH1	15010	13768	8352	17996	16297	15968
1759	BACH2	854	814	612	2096	1791	1707
1760	BAD	1832	1680	1235	1594	1366	1464
1761	BAG1	7044	6836	3878	6020	4795	5232
1762	BAG2	4079	3710	2108	1550	1292	1339
1763	BAG3	1478	1372	1184	1478	1177	1174
1764	BAG4	14921	13374	8896	14822	13455	13110
1765	BAG5	14298	13688	8591	11376	10080	10256
1766	BAG6	1	2	3	3	3	3
1773	BAGE2	2	5	2	5	6	6
1775	BAHCC1	0	1	0	20	21	20
1776	BAHD1	10344	10375	7867	6797	5157	5337
1777	BAI1	736	858	907	1024	783	802
1778	BAI2	4656	4764	3716	4667	3603	3775
1779	BAI3	166	184	138	310	276	286
1780	BAIAP2	1814	1747	1534	2349	1824	1988
1781	BAIAP2-AS1	1573	1560	1210	3765	3228	3521
1782	BAIAP2L1	6124	6215	4408	10174	8658	8828
1783	BAIAP2L2	525	499	427	510	413	395
1784	BAIAP3	767	888	724	1219	989	928
1785	BAK1	5710	5505	3890	3970	3162	3633
1786	BAK1P1	299	309	194	230	197	182
1788	BAMBI	2044	1890	1291	239	251	197
1789	BANCR	29	23	14	3	3	2
1790	BANF1	9270	9879	10280	13085	10674	12843
1792	BANK1	79	94	78	137	113	136
1793	BANP	3896	3641	2706	3495	2885	2897
1794	BAP1	15360	15092	11223	15535	12148	13252
1795	BARD1	8609	7925	4994	8663	7571	7696
1796	BARHL1	3	4	3	3649	2935	3054
1797	BARHL2	1	0	1	69	37	51
1798	BARX1	106	99	65	78	58	58
1800	BASP1	16802	15439	10087	18793	17008	15267
1801	BASP1P1	3	1	1	7	9	1
1803	BATF2	192	176	135	211	179	157
1804	BATF3	233	201	163	29	23	24
1805	BAX	9131	9228	7469	7142	5157	6044
1806	BAZ1A	7563	7034	4772	3662	3192	3289
1809	BAZ2A	15042	13609	17795	15823	12755	13421
1810	BAZ2B	14519	14937	10600	16173	14269	13795
1811	BBC3	1937	1928	1233	3177	2455	2514
1812	BBIP1	1202	1122	672	1859	1763	1631
1813	BBOX1	10	8	6	48	33	29
1814	BBS1	2174	2310	1883	6579	5207	5624
1815	BBS10	3523	3140	1931	5116	4854	4650
1816	BBS12	859	708	457	1757	1544	1543
1817	BBS2	2281	2151	1395	7337	6674	6516
1818	BBS4	5282	4985	3146	5443	4968	5097
1819	BBS5	470	482	339	1016	953	877
1820	BBS7	3472	3131	2002	4617	4225	4167
1821	BBS9	4490	4328	2794	5164	4426	4726
1822	BBX	12005	10796	7478	25719	23664	22343
1823	BCAM	5250	5252	4604	9333	7354	7513
1824	BCAN	184	210	236	188	155	160
1825	BCAP29	2590	2285	1232	4372	4276	3947
1828	BCAR1	11879	11596	8418	6821	5493	5488
1829	BCAR3	1891	1799	1254	2269	1892	1804
1830	BCAR4	4	5	3	0	4	2
1831	BCAS1	42	47	30	41	30	35
1832	BCAS2	12155	10976	6312	9232	7992	8248
1833	BCAS3	2097	1935	1480	6673	5812	5832
1834	BCAS4	2285	2075	1422	2756	2330	2361
1835	BCAT1	163427	153515	90121	182142	167796	166304
1836	BCAT2	4139	3994	2617	5735	4607	4795
1837	BCCIP	23305	21983	14384	16036	14345	15098
1838	BCDIN3D	366	351	249	480	465	449
1839	BCDIN3D-AS1	74	116	81	241	177	182
1840	BCHE	270	220	132	989	821	906
1841	BCKDHA	3969	3678	2748	7899	6479	6868
1842	BCKDHB	3912	4026	2493	6028	5275	5512
1843	BCKDK	4311	4087	2907	4456	3236	3154
1844	BCL10	3305	3006	1820	3557	3281	3240
1845	BCL11A	3054	3089	2652	649	513	516
1846	BCL11B	1459	1404	865	614	545	485
1847	BCL2	928	843	561	699	548	585
1848	BCL2A1	3	0	1	2	4	1
1849	BCL2L1	7253	7072	5731	7054	5493	6079
1850	BCL2L10	7	2	7	2	2	4
1851	BCL2L11	1903	1806	1574	10292	9054	8804
1852	BCL2L12	5929	5796	4631	6928	5515	5982
1853	BCL2L13	8795	8043	5592	10062	8737	9168
1854	BCL2L14	121	121	72	19	9	13
1855	BCL2L15	21	30	23	24	15	15
1856	BCL2L2	2247	2436	1833	3655	2960	3099
1857	BCL2L2-PABPN1	1	0	6	8	0	2
1858	BCL3	22	17	30	40	42	38
1859	BCL6	626	687	641	7282	5809	6209
1860	BCL6B	1241	1210	881	3370	2663	2836
1861	BCL7A	2775	2629	1860	8659	7010	7454
1864	BCL7C	1785	1635	1236	2962	2435	2580
1865	BCL9	1	2	2	6	5	6
1866	BCL9	195	180	196	418	311	297
1867	BCL9L	3107	3104	5293	3799	2660	2761
1868	BCLAF1	80498	73948	49760	46936	40497	40969
1869	BCMO1	32	36	24	801	781	725
1870	BCO2	36	36	21	42	23	36
1871	BCOR	14197	13889	13072	9513	7841	7668
1872	BCORL1	154	159	223	1571	1155	1124
1873	BCORP1	1	5	2	20	23	22
1874	BCR	38288	36345	26602	25558	20542	21092
1875	BCRP2	402	352	254	399	288	305
1876	BCRP3	15	18	5	38	34	39
1877	BCS1L	2390	2523	1801	2645	2217	2577
1878	BCYRN1	168	176	292	327	250	336
1880	BCYRN1P3	5	3	5	7	7	4
1881	BDH1	2588	2476	1760	1549	1178	1298
1882	BDH2	6793	6477	3604	5878	4988	5101
1883	BDH2P1	7	5	12	5	4	1
1884	BDKRB1	4	3	0	8	6	5
1885	BDKRB2	64	48	31	117	108	139
1886	BDNF	1163	1241	807	879	767	734
1887	BDNF-AS	96	125	103	215	211	196
1889	BDP1	70	76	31	79	71	65
1890	BEAN1	6	4	5	42	48	35
1891	BECN1	5528	5312	3706	5382	4569	4658
1892	BEGAIN	288	287	205	564	505	464
1896	BEND3P1	6	8	5	10	5	11
1897	BEND3P3	519	446	389	1175	963	887
1898	BEND4	16086	14639	10573	8023	6858	6602
1899	BEND5	741	732	429	1766	1492	1539
1900	BEND6	605	665	423	597	482	481
1901	BEND7	469	489	347	513	459	460
1902	BEST1	143	184	166	256	184	161
1903	BEST2	233	264	166	40	60	48
1904	BEST3	2	1	1	3	4	1
1905	BEST4	226	250	139	315	254	260
1906	BET1	3611	3177	1697	3908	3761	3608
1907	BET1L	3213	2902	2671	3298	2470	2607
1908	BEX1	12049	11010	6811	5082	4240	4287
1909	BEX2	6756	6178	3779	3231	2868	2877
1910	BEX4	6731	6204	4053	9111	8219	8224
1913	BFAR	13521	12413	7709	11169	9844	10281
1914	BFSP1	333	297	186	223	196	236
1915	BFSP2	3	4	2	3	2	8
1916	BGLAP	6	9	4	21	14	10
1919	BHLHA15	707	661	437	513	406	439
1920	BHLHA9	11	14	9	23	17	13
1921	BHLHB9	5298	5041	3949	7460	6741	7133
1922	BHLHE22	2	4	2	7	2	8
1923	BHLHE23	19	16	15	1	7	1
1924	BHLHE40	320	351	311	112	97	119
1925	BHLHE40-AS1	30	23	14	9	9	8
1926	BHLHE41	246	266	226	128	120	117
1927	BHMT	250	219	139	79	54	55
1928	BHMT2	1	8	3	3	5	4
1929	BICC1	225	223	157	68	42	59
1930	BICD1	2830	2992	3999	3782	3234	3682
1931	BICD2	11149	10624	7140	8024	6774	6877
1932	BID	7027	6579	4050	3539	3174	3147
1933	BIK	230	244	134	373	358	383
1934	BIN1	6586	6669	4981	6804	5637	5676
1935	BIN2	4	3	4	15	11	15
1937	BIN3	2650	2495	1660	3418	2729	3020
1938	BIN3-IT1	31	50	26	76	52	61
1939	BIRC2	6849	6245	3557	9967	9223	9093
1940	BIRC3	18	20	9	23	32	18
1941	BIRC5	23957	22005	13155	25637	21793	23161
1942	BIRC6	42275	36980	25340	29111	24614	23563
1943	BIRC7	9	5	8	41	25	40
1945	BIVM	707	619	360	699	607	665
1947	BLACAT1	710	786	650	3729	2940	3049
1948	BLACE	8	6	3	6	3	6
1949	BLCAP	5486	5078	3990	5420	4195	4318
1952	BLM	19200	17420	11101	14974	12695	13167
1953	BLMH	14047	13499	8528	15656	13119	14454
1956	BLOC1S1	1951	1855	1378	2158	1739	2005
1957	BLOC1S1-RDH5	3	3	3	5	5	4
1958	BLOC1S2	8892	8565	4525	6300	5726	5851
1959	BLOC1S3	467	465	448	355	262	315
1960	BLOC1S4	2380	2243	1281	2177	1852	1724
1961	BLOC1S5	5	11	8	4	4	2
1963	BLOC1S6	8101	7595	4330	11093	10732	10102
1964	BLVRA	3131	2983	1884	2551	2203	2293
1965	BLVRB	3950	3649	2295	4257	3712	3931
1966	BLZF1	1850	1774	1007	2284	2063	2092
1967	BMF	3741	3594	2817	14600	11152	13535
1968	BMI1	75	71	43	304	254	302
1969	BMP1	357	381	262	1749	1373	1431
1973	BMP2	1031	1096	680	6992	5749	5920
1974	BMP2K	5579	5296	3734	8946	7974	7421
1975	BMP3	20	20	11	11	12	14
1976	BMP4	229	206	139	172	163	168
1977	BMP5	4	2	0	143	137	126
1978	BMP6	553	582	398	176	126	129
1979	BMP7	442	427	313	7767	6313	6431
1980	BMP8A	186	263	201	334	246	228
1981	BMP8B	79	93	70	101	91	106
1982	BMPER	63	67	37	124	105	104
1983	BMPR1A	21633	19976	11824	16974	15660	15514
1984	BMPR1B	228	199	120	196	210	213
1985	BMPR2	2427	2364	2673	3172	2827	2705
1986	BMS1	32240	31352	22623	22049	18833	18988
1987	BMS1P1	70	93	61	154	145	102
1988	BMS1P2	11	7	3	9	7	5
1989	BMS1P4	461	565	406	852	724	615
1992	BMS1P6	3	3	2	6	4	2
1993	BMS1P6	5	4	6	7	13	13
1995	BNC1	69	78	52	11	15	5
1996	BNC2	7092	6484	5509	2220	1915	1898
1997	BNIP1	1361	1281	729	931	878	886
1998	BNIP2	12183	10960	6373	11356	10659	9933
1999	BNIP3	3462	3321	1860	9008	9016	8762
2001	BNIP3L	9536	8655	5261	23637	22492	22487
2002	BNIP3P1	6	8	3	16	14	12
2003	BNIPL	367	380	266	499	431	434
2004	BOC	1123	1132	885	16298	12705	13668
2005	BOD1	25729	24023	13961	23854	21130	20995
2006	BOD1L1	20652	19532	15418	20640	18485	16841
2008	BOK	4635	4286	2858	3178	2641	2651
2012	BOLA2	4189	4058	2719	3631	3208	3234
2014	BOLA3	3339	3177	2102	1814	1710	1715
2015	BOLA3-AS1	1192	1184	875	1218	964	992
2016	BOLL	27	21	24	26	26	21
2017	BOP1	17614	17048	12515	8779	6861	7593
2018	BORA	3390	3096	1983	4240	3794	3932
2020	BPGM	2773	2645	1627	3517	3069	3252
2021	BPHL	2465	2270	1384	3205	2596	2902
2029	BPIFB3	3	7	2	7	8	5
2030	BPIFB4	1	3	2	15	16	14
2033	BPNT1	2436	2167	1377	1975	1790	1757
2034	BPTF	32429	33075	34441	34179	29660	27458
2040	BRAF	6322	5922	4928	10884	9341	8829
2042	BRAP	6432	5874	4161	7171	6349	6595
2043	BRAT1	8494	8756	5755	9399	7592	7590
2044	BRCA1	11153	10499	7273	17391	15193	15442
2045	BRCA2	13092	11492	7473	13950	12175	11444
2048	BRD1	10128	9604	6843	14747	12639	12847
2049	BRD2	5	4	2	17	8	3
2051	BRD2	28	21	19	28	23	39
2052	BRD2	445	422	341	562	427	432
2054	BRD2	15	30	20	29	27	28
2055	BRD2	203	265	201	300	233	236
2056	BRD3	8136	8796	9565	19282	16236	17469
2057	BRD4	5266	5478	6429	4766	3734	3657
2058	BRD7	22527	21464	13637	28118	24998	23635
2060	BRD7P2	126	104	94	154	144	141
2061	BRD7P3	11	11	1	4	4	2
2062	BRD7P4	4	6	0	9	3	1
2064	BRD8	10061	10685	7993	19026	15728	16435
2065	BRD9	7023	7504	5213	9058	7508	7567
2066	BRDT	3	2	1	7	2	0
2067	BRE	3332	3004	1979	4415	3771	3900
2070	BRE-AS1	31	42	22	37	34	22
2071	BRF1	3491	3443	2429	4662	3999	4031
2072	BRF2	2711	2673	1611	2534	2101	2269
2073	BRI3	3075	2972	1959	5172	4412	4483
2074	BRI3BP	1630	1469	954	492	376	392
2075	BRI3P1	43	42	22	44	41	40
2076	BRICD5	542	924	666	908	724	729
2077	BRINP1	7478	6965	4440	396	297	309
2078	BRINP2	945	933	611	50	46	35
2079	BRIP1	8108	7729	4867	12806	11290	11023
2080	BRIX1	13806	13094	7875	8822	7977	7915
2081	BRK1	13960	13281	9010	13901	12012	12921
2082	BRMS1	9095	8458	5555	4878	4104	4173
2083	BRMS1L	2276	2160	1550	2777	2404	2656
2084	BROX	7209	6497	4037	7795	7291	7189
2085	BRPF1	5936	5657	4046	5267	4189	4287
2086	BRPF3	3738	3835	3972	4538	3423	3680
2087	BRS3	5	0	4	17	14	6
2088	BRSK1	2797	3123	2277	6000	5237	4967
2089	BRSK2	3263	3540	2462	2165	1627	1578
2090	BRWD1	28314	25652	15296	42815	40286	36826
2091	BRWD1-AS1	22	27	26	51	49	29
2092	BRWD1-IT2	113	144	100	181	138	138
2093	BRWD3	16343	14593	10812	21399	18901	18559
2094	BSCL2	307	306	287	173	159	139
2095	BSDC1	7852	7797	5173	8326	6917	7270
2096	BSG	72354	67616	52529	85071	70546	75387
2097	BSN	1049	952	1250	1077	817	756
2098	BSN-AS2	34	39	38	92	82	85
2099	BSND	37	35	20	4	3	5
2101	BSPRY	890	807	619	420	358	334
2102	BST1	97	83	52	50	54	47
2103	BST2	2471	2360	1880	13483	12148	12555
2105	BTAF1	21610	21963	13774	32529	30199	27293
2106	BTBD1	11042	9769	5595	7872	7160	6814
2107	BTBD10	6037	5570	3364	6719	5897	6063
2108	BTBD11	3155	2848	1903	2422	2045	1972
2109	BTBD16	5	8	11	1	1	0
2110	BTBD17	4126	3890	2280	3816	3116	2984
2111	BTBD18	118	188	158	203	166	163
2112	BTBD19	54	71	57	109	66	81
2113	BTBD2	13118	12708	10077	21295	17119	17951
2114	BTBD3	16973	15619	9755	23460	20819	21272
2115	BTBD6	2745	2800	1612	1975	1544	1647
2116	BTBD7	8365	7761	6194	12994	11148	11916
2117	BTBD8	130	125	86	529	464	463
2118	BTBD9	1851	1636	1188	3079	2623	2810
2120	BTC	4	8	4	11	6	15
2121	BTD	2112	1992	1533	2780	2305	2408
2122	BTF3	70312	65319	40270	74064	65233	67386
2123	BTF3L4	18886	17010	10642	21462	19282	20308
2127	BTF3P12	15	9	8	32	27	17
2129	BTF3P16	8	6	5	18	8	16
2133	BTF3P5	6	7	0	3	4	3
2137	BTG1	3994	3977	2546	14185	13253	12897
2138	BTG2	424	443	332	1908	1534	1691
2139	BTG3	2223	2135	1256	3327	2880	3002
2140	BTG4	3	3	1	1	0	5
2143	BTLA	9	14	8	14	8	5
2144	BTN1A1	74	72	44	31	30	29
2145	BTN2A1	2085	2250	1804	2617	2048	2236
2146	BTN2A2	1862	1841	1417	3506	2945	3009
2147	BTN2A3P	285	363	268	271	199	208
2148	BTN3A1	460	432	316	2491	2057	2109
2149	BTN3A2	112	95	52	942	772	786
2150	BTN3A3	81	113	81	191	157	135
2161	BTNL8	51	54	36	61	60	50
2162	BTNL9	33	56	42	65	52	49
2163	BTRC	7035	6384	4987	7916	6336	6700
2164	BUB1	50050	45747	29200	48986	43254	43012
2165	BUB1B	37135	34093	23066	32691	29232	28307
2166	BUB3	41534	38754	23355	35043	32114	31389
2167	BUD13	5797	5410	3725	6594	5551	5817
2168	BUD31	6658	6108	3817	4534	3925	4189
2169	BVES	791	649	438	2106	1846	1838
2170	BVES-AS1	7	6	7	79	76	79
2171	BYSL	4957	5076	3941	3983	2986	3692
2172	BZRAP1	1283	1462	1053	6191	4937	5193
2173	BZRAP1-AS1	114	111	97	194	175	169
2174	BZW1	52887	48236	26387	31622	26925	28154
2176	BZW1P2	904	742	532	472	405	474
2177	BZW2	18530	16742	9494	15087	12903	12860
2178	C10orf10	100	107	74	246	207	208
2179	C10orf105	237	226	224	1193	923	972
2180	C10orf107	1	6	3	4	10	4
2181	C10orf11	174	165	100	62	60	48
2182	C10orf111	27	22	18	54	59	46
2183	C10orf112	49	51	39	58	51	68
2184	C10orf113	1	2	2	21	22	7
2186	C10orf118	9259	8973	5650	7289	7415	6643
2187	C10orf12	3297	2922	2545	4201	3542	3329
2189	C10orf126	9	7	4	0	0	0
2191	C10orf129	40	54	41	50	35	44
2192	C10orf131	151	126	97	147	145	149
2193	C10orf137	9734	9644	5934	9875	8466	8702
2194	C10orf2	7234	7646	6718	5803	4726	5184
2195	C10orf25	421	345	263	298	278	279
2196	C10orf32	554	500	235	713	694	675
2198	C10orf35	1192	1350	1063	721	659	630
2200	C10orf53	4	3	1	9	22	12
2201	C10orf54	18	14	9	76	64	77
2202	C10orf55	37	51	50	46	53	38
2203	C10orf62	3	6	3	2	2	1
2204	C10orf67	33	26	10	8	12	8
2205	C10orf68	17	13	7	82	82	86
2206	C10orf71	1	0	4	8	0	0
2208	C10orf76	2863	2919	2752	4637	3702	4290
2212	C10orf88	2183	2002	1169	3655	3149	3403
2213	C10orf90	30	17	28	5	9	7
2214	C10orf91	4	8	6	1	5	1
2215	C10orf95	109	122	109	109	112	65
2219	C11orf16	39	48	35	68	52	47
2221	C11orf24	4344	4113	3416	3166	2445	2636
2222	C11orf30	4032	3757	3704	7345	5812	5443
2223	C11orf31	17170	16418	9544	13257	10566	11398
2224	C11orf34	4	2	1	8	7	5
2225	C11orf35	253	376	271	2357	2116	1921
2227	C11orf42	56	55	56	111	67	71
2229	C11orf45	63	65	39	196	151	168
2230	C11orf48	12002	11685	7803	6469	5439	5895
2231	C11orf49	2522	2518	1866	7806	6415	7005
2235	C11orf54	2547	2247	1369	4307	3834	4062
2236	C11orf57	7496	7371	4576	9879	8712	9432
2238	C11orf58	40057	36890	23154	32487	29506	30596
2239	C11orf63	46	52	33	152	152	128
2240	C11orf65	107	80	53	205	202	184
2241	C11orf68	1832	1743	1440	2729	2101	2395
2242	C11orf70	192	217	113	561	547	542
2243	C11orf71	1412	1329	835	1196	1143	1073
2244	C11orf73	7890	7252	4106	6288	5447	5857
2245	C11orf74	2142	2034	1166	3356	3201	3187
2246	C11orf80	2463	2493	1639	2416	2048	1981
2247	C11orf82	7490	6984	4208	6113	5406	5523
2248	C11orf83	4160	3773	2528	2378	2014	2193
2249	C11orf84	9833	9357	7434	10162	8305	8621
2250	C11orf85	1	0	1	1	4	5
2251	C11orf86	51	58	32	3	6	6
2252	C11orf87	141	105	108	114	88	106
2254	C11orf91	10	4	8	18	12	8
2255	C11orf92	110	123	78	116	93	75
2256	C11orf93	83	67	55	65	45	46
2257	C11orf94	28	61	31	49	48	43
2258	C11orf95	8809	9518	6213	14922	13053	12377
2259	C11orf96	31	39	23	276	243	218
2260	C12orf10	6247	5644	4084	5077	4208	4515
2261	C12orf23	2217	2044	1155	4395	4321	3954
2262	C12orf29	2337	2184	1328	2407	2203	2177
2263	C12orf36	6	6	3	2	1	2
2264	C12orf39	43	31	22	27	25	31
2265	C12orf4	2672	2427	1492	2390	2103	2221
2266	C12orf40	2	1	0	2	4	4
2267	C12orf42	8	3	6	8	10	7
2268	C12orf43	3623	3646	2655	3177	2680	2878
2269	C12orf44	6892	6593	4174	4045	3105	3500
2270	C12orf45	3466	3277	1979	2414	2219	2263
2271	C12orf49	13870	12901	9013	12608	10711	10965
2272	C12orf5	4932	4863	3520	3480	2908	3079
2274	C12orf52	5105	4683	3217	3830	3115	3318
2275	C12orf54	0	0	1	2	4	4
2276	C12orf55	5	5	3	55	59	54
2277	C12orf56	59	71	44	128	158	145
2280	C12orf60	354	316	218	531	544	513
2281	C12orf61	358	461	275	414	363	315
2282	C12orf65	1808	1691	1169	2797	2536	2589
2283	C12orf66	818	830	526	1276	1059	1045
2284	C12orf68	147	165	165	160	133	113
2285	C12orf71	0	5	1	1	4	1
2286	C12orf73	557	618	519	707	625	608
2288	C12orf75	2941	2627	1393	2678	2359	2296
2289	C12orf76	1173	946	606	3062	2895	2967
2291	C12orf79	8	4	7	10	14	8
2295	C14orf1	11007	9526	6666	3366	2736	2945
2296	C14orf105	10	7	13	16	8	3
2297	C14orf119	11982	11212	6967	7420	5912	6442
2298	C14orf132	2313	2211	1412	3076	2487	2555
2299	C14orf142	1359	1287	783	957	864	916
2300	C14orf159	2620	2518	1726	6432	5202	5401
2301	C14orf164	80	79	43	160	131	113
2302	C14orf166	40748	36683	23506	31304	28321	29229
2304	C14orf169	7008	6463	4163	4728	3969	3985
2306	C14orf178	38	49	38	51	38	35
2307	C14orf180	0	1	2	17	22	19
2308	C14orf182	6	3	1	5	7	2
2309	C14orf183	1	6	6	9	6	5
2310	C14orf2	9206	8352	5442	9510	8286	9226
2311	C14orf23	5	2	0	3	2	1
2312	C14orf28	371	313	167	830	912	870
2313	C14orf37	3399	3231	2478	4586	4018	3929
2314	C14orf39	90	61	61	76	103	109
2316	C14orf79	494	467	349	1534	1245	1296
2319	C14orf93	892	775	594	1595	1321	1367
2320	C15orf26	26	17	11	7	8	7
2321	C15orf27	839	748	492	312	287	324
2322	C15orf32	0	1	0	3	6	4
2323	C15orf37	178	216	166	179	186	180
2324	C15orf38	364	337	235	1444	1280	1266
2325	C15orf38-AP3S2	2	2	1	5	1	7
2326	C15orf39	4132	3910	5250	2390	1825	1892
2327	C15orf40	1116	1132	651	1328	1179	1165
2328	C15orf41	1307	1076	840	1468	1222	1358
2331	C15orf52	40	57	61	57	47	36
2333	C15orf54	0	2	3	8	5	1
2334	C15orf56	33	45	29	33	43	38
2335	C15orf57	813	806	578	1315	1162	1189
2336	C15orf59	1410	1449	972	301	242	255
2337	C15orf60	17	18	14	22	21	12
2338	C15orf61	137	107	70	467	348	331
2339	C15orf62	209	289	210	291	204	211
2340	C15orf65	43	39	30	387	330	314
2341	C16orf11	56	50	26	38	40	29
2342	C16orf13	4744	4831	3176	4216	3596	3440
2343	C16orf3	30	31	29	32	14	34
2344	C16orf45	4163	3942	2857	6221	5075	5529
2345	C16orf46	177	140	130	647	487	528
2348	C16orf54	320	302	221	277	167	175
2349	C16orf58	2917	2857	2399	4696	3883	4109
2350	C16orf59	5907	6262	4128	5844	4678	4885
2351	C16orf62	8407	8131	5644	12852	11074	12101
2352	C16orf70	2932	2686	2115	3251	2637	2731
2353	C16orf71	73	86	57	89	90	72
2354	C16orf72	15387	14095	8906	13553	11923	11944
2355	C16orf74	141	119	104	243	188	199
2357	C16orf80	6688	6118	3863	6660	5568	5984
2358	C16orf82	5	5	7	4	10	4
2359	C16orf86	145	135	93	411	337	400
2360	C16orf87	2933	2627	1570	3899	3600	3639
2361	C16orf89	429	434	312	202	172	199
2362	C16orf90	2	1	2	11	11	13
2363	C16orf91	1541	1479	938	1142	900	955
2364	C16orf92	2	2	5	9	3	7
2365	C16orf93	17	29	28	37	37	38
2366	C16orf95	217	214	130	390	281	346
2367	C16orf96	189	214	198	487	314	335
2369	C16orf98	100	113	58	14	25	19
2370	C17orf100	207	216	188	435	360	393
2371	C17orf102	4	6	2	29	50	26
2372	C17orf103	793	861	1160	2683	2196	2386
2373	C17orf104	1743	1537	974	2550	2591	2425
2374	C17orf105	3	3	4	2	1	0
2375	C17orf107	145	162	122	257	227	222
2377	C17orf47	4	4	3	0	1	4
2378	C17orf49	29	41	40	68	72	64
2382	C17orf51	7	5	4	9	4	5
2383	C17orf53	2396	2429	1894	2298	1855	1869
2386	C17orf59	1030	935	593	681	552	569
2387	C17orf61-PLSCR3	15	9	4	15	10	21
2388	C17orf62	5681	5841	3990	6845	5363	5626
2389	C17orf64	3	1	0	16	16	24
2392	C17orf67	418	388	268	207	193	157
2393	C17orf70	7042	7470	5448	5185	4063	4211
2394	C17orf72	86	100	59	84	64	95
2395	C17orf74	3	7	5	2	1	1
2396	C17orf75	5180	4816	2655	6352	5685	5764
2397	C17orf76-AS1	76037	72557	43150	104395	91802	99366
2399	C17orf78	17	14	11	32	17	29
2400	C17orf80	8281	7996	5521	9708	8300	8628
2401	C17orf82	2	2	3	3	1	1
2402	C17orf85	12448	12491	9250	12989	11275	11169
2403	C17orf89	4231	4034	2233	1829	1517	1436
2404	C17orf96	733	699	390	5265	4205	4308
2407	C17orf98	3	2	3	1	2	1
2408	C17orf99	2	3	6	8	3	6
2410	C18orf21	3224	3001	1904	2429	2243	2126
2411	C18orf25	4663	4443	2963	4960	4384	4379
2412	C18orf32	73	72	60	162	134	106
2413	C18orf42	5	2	0	3	0	2
2414	C18orf54	3771	3893	3856	7009	6337	6302
2415	C18orf56	336	286	145	317	259	269
2416	C18orf61	5	9	3	19	10	10
2418	C18orf8	2455	2288	1502	1902	1529	1568
2419	C19orf10	4159	4151	2467	3817	3066	3392
2420	C19orf12	2274	2087	1293	3152	2668	2889
2421	C19orf18	42	45	23	43	37	39
2422	C19orf24	2610	2399	1728	1438	1122	1176
2423	C19orf25	5292	5200	3160	4185	3274	3481
2424	C19orf26	1338	1496	1016	2820	2277	1860
2426	C19orf35	25	51	33	83	69	60
2427	C19orf38	16	30	13	50	39	42
2428	C19orf40	458	439	335	548	439	470
2429	C19orf43	13382	12409	9142	12229	10397	10534
2430	C19orf44	873	953	783	1683	1438	1475
2431	C19orf45	48	57	30	92	82	81
2432	C19orf47	1532	1420	1208	1431	1096	1096
2433	C19orf48	17933	17430	11948	13331	10003	10959
2434	C19orf52	2741	2581	1295	2522	2235	2244
2435	C19orf53	7946	7337	5532	5836	4647	5153
2436	C19orf54	549	637	969	1435	1177	1214
2437	C19orf55	405	417	488	580	397	394
2438	C19orf57	257	278	279	333	276	273
2439	C19orf59	2	9	3	8	8	6
2440	C19orf60	3807	3503	2049	4393	3626	3244
2441	C19orf66	1547	1538	1260	1016	793	798
2442	C19orf67	21	23	15	21	21	11
2443	C19orf68	590	525	832	1132	776	890
2446	C19orf70	1395	1310	822	1657	1395	1479
2447	C19orf71	1241	1310	1045	1445	1128	1192
2448	C19orf73	114	93	91	24	15	16
2449	C19orf77	249	240	193	694	576	608
2450	C19orf80	44	38	35	57	40	38
2451	C19orf81	321	307	174	726	698	593
2452	C19orf82	706	654	504	720	658	689
2453	C1D	2117	1969	1138	1932	1870	1807
2454	C1DP1	25	22	19	33	29	24
2455	C1GALT1	16142	14951	9033	7666	7495	6959
2456	C1GALT1C1	2465	2176	1244	3215	2798	2787
2457	C1orf100	7	4	3	8	8	13
2458	C1orf101	42	35	20	137	103	109
2460	C1orf106	8016	8120	5907	9794	8100	8295
2461	C1orf109	5449	5419	3025	5167	4395	4613
2463	C1orf111	74	78	52	61	66	46
2464	C1orf112	6984	6281	3868	4857	4006	4139
2465	C1orf115	2634	2489	1672	3202	2861	2848
2466	C1orf116	1351	1278	1082	139	104	114
2467	C1orf122	3263	3098	2060	2522	2023	2153
2468	C1orf123	3742	3603	2424	5877	4957	5284
2469	C1orf127	19	24	23	203	162	212
2470	C1orf131	1817	1724	990	1857	1680	1627
2473	C1orf141	1	0	0	3	7	7
2474	C1orf145	96	144	114	153	98	111
2475	C1orf146	23	19	7	23	31	30
2476	C1orf148	18	31	37	71	45	56
2478	C1orf159	1148	1190	823	1394	1109	1187
2479	C1orf162	12	21	18	41	27	38
2480	C1orf167	41	57	44	15	15	11
2481	C1orf168	36	28	29	281	241	218
2482	C1orf170	14	18	25	7	8	3
2483	C1orf172	2286	2211	1429	758	630	604
2484	C1orf173	4	3	5	20	20	20
2485	C1orf174	4795	4697	3610	4154	3371	3684
2486	C1orf177	24	23	21	4	3	1
2491	C1orf189	3	15	10	16	16	11
2492	C1orf191	167	199	177	241	180	138
2493	C1orf192	584	505	560	1093	897	989
2494	C1orf194	11	11	16	13	9	10
2495	C1orf195	34	20	22	22	32	29
2496	C1orf198	9042	9001	8415	12978	10567	10646
2497	C1orf200	8	3	6	7	5	7
2499	C1orf21	11033	10299	7104	13657	11938	11748
2500	C1orf210	582	544	501	35	50	31
2501	C1orf213	25	27	17	688	689	671
2502	C1orf216	3006	2894	1913	2483	1918	1993
2503	C1orf220	94	153	134	219	152	170
2504	C1orf226	3227	3094	3254	3099	2414	2655
2505	C1orf227	59	40	30	27	31	15
2506	C1orf228	28	53	27	326	290	265
2507	C1orf229	53	75	54	106	88	80
2508	C1orf233	1914	1669	1447	1947	1564	1609
2509	C1orf234	4	2	5	8	4	5
2510	C1orf27	4210	4107	2419	4899	4416	4349
2511	C1orf35	3065	3343	2066	3738	3319	3101
2512	C1orf43	13490	12797	9754	16251	14050	15083
2513	C1orf50	1275	1240	855	1210	1062	1079
2516	C1orf52	4423	4235	2745	3926	3501	3579
2517	C1orf53	42	33	16	71	56	63
2520	C1orf56	549	581	457	1129	994	985
2521	C1orf61	130	121	90	59	46	38
2522	C1orf63	3220	4029	2553	6396	5416	5357
2524	C1orf65	4	0	1	2	2	5
2526	C1orf74	1254	1195	732	1681	1403	1481
2527	C1orf85	4139	4083	3027	4249	3357	3625
2528	C1orf86	3395	3510	2968	4789	3924	4242
2529	C1orf87	10	8	10	7	3	3
2530	C1orf94	1283	1164	925	209	155	132
2531	C1orf95	90	108	100	38	27	30
2534	C1QBP	51786	47197	27873	21773	18171	18838
2537	C1QL1	214	178	122	337	279	218
2538	C1QL2	98	123	81	46	45	46
2539	C1QL3	262	219	164	484	435	388
2540	C1QL4	15	20	11	169	154	135
2541	C1QTNF1	315	289	212	383	338	377
2542	C1QTNF1-AS1	1	1	3	2	3	4
2543	C1QTNF2	188	219	127	187	182	168
2544	C1QTNF3	50	44	27	141	117	118
2546	C1QTNF4	172	176	77	472	360	261
2548	C1QTNF6	424	547	427	2469	2246	2197
2549	C1QTNF7	0	0	0	6	3	3
2550	C1QTNF8	2	7	4	14	11	7
2551	C1QTNF9	4	7	4	7	3	1
2552	C1QTNF9B	4	1	4	7	9	5
2553	C1QTNF9B-AS1	53	51	30	50	34	29
2554	C1R	407	369	286	674	513	589
2555	C1R	449	394	315	718	651	723
2556	C1RL	1483	1335	1080	3657	3019	3028
2557	C1RL-AS1	294	384	338	363	290	294
2567	C20orf112	2032	1943	2200	2973	2394	2467
2569	C20orf144	44	70	50	141	111	95
2574	C20orf173	7	7	2	15	5	3
2575	C20orf181	7	8	6	2	5	3
[truncated: 22,216 more rows]
