# Supplementary material for: MPRAnalyze: statistical framework for massively parallel reporter assays
Source: Genome Biol. 2019 Sep 2;20:183. doi: 10.1186/s13059-019-1787-z (PMC6717970; doi:10.1186/s13059-019-1787-z)
Supplement: Supplementary file 6 — Table s4. BH-corrected p values from the Transcription Factor finding site enrichment analysis of the temporal results. (CSV 40 kb) [file 13059_2019_1787_MOESM6_ESM.csv]

	mid-late	early	late	mid
GR	1.12193873934665e-19	0.0215000046477387	0.789129493977241	1.84535617747968e-13
HDAC2	0.829053133961223	0.82604239475136	0.51280160233506	0.261337038166162
CMYC	6.95848777557403e-21	1	1	0.00102632809372703
SRF	3.66815615933526e-10	1	1	0.000457473084962545
P300	9.45592433597109e-09	2.54706358096892e-05	0.790652652316175	5.85689565788559e-13
CHD1	0.00568617576186277	1	1	0.041038895996379
NRSF	0.026037596250585	0.994537760443052	1	1
SIN3AK20	0.00218196356319242	0.190505280781197	0.451094206955678	0.0207929746316271
SP1	3.78310138596302e-10	0.0226730576874456	1	5.83453559061128e-05
TBP	3.48463387945212e-06	0.15731437424147	1	0.00312470493351948
CTCF	1.11081365529088e-05	0.0734716318552381	0.662929799164211	0.0417500384986376
NANOG	1	0.0150790291290542	0.931310340281295	0.365920724300803
FOSL1	0.0340330073210571	1	0.256778984094332	0.00035247042872565
SIX5	0.305940616987778	1	0.988157006465574	0.0323097228653573
MAX	0.0490688375240737	0.994537760443052	0.930951955261594	0.0331111075817003
JUND	9.20977155927158e-07	0.16140384874384	0.75680730532585	1.55872702721114e-06
POU5F1	2.64582884447327e-06	0.00190156596327085	1	9.02099147766396e-09
RBBP5	5.51839510114821e-07	0.361513957948135	0.988157006465574	0.144458658360658
YY1	1.38976117660612e-10	0.0198351837502233	1	0.00242425714450319
TAF7	2.18644522332722e-10	1	0.988157006465574	0.972779343843275
GABP	0.00124519537744741	0.652133871747867	0.443913953144159	0.304995896759051
SUZ12	1	1	1	0.841167153002771
USF1	0.00497574620124724	1	1	0.151124063763545
TEAD4	0.192813451906556	0.105211631454901	0.755588597863448	0.118927149649254
RAD21	3.42946378269479e-05	0.0896667631918003	1	0.0258138701055801
JARID1A	0.014731190531559	1	0.0361090627746284	1
ATF2	5.69938506329859e-06	0.585541457834643	1	8.24211980862617e-05
SP2	2.20756687254708e-09	1	1	0.101107343377509
RXRA	0.831552332237194	0.308634422236388	1	0.0751375021596068
ATF3	1.66698463147335e-11	0.82604239475136	1	3.35967350857857e-06
TAF1	1.35614350035916e-23	0.727072463386765	0.307663513579649	0.0141815457715076
SP4	2.71539680426054e-20	0.637418523299024	1	0.00146448223447338
EZH2	0.725003940390202	1	1	0.886671288395079
BCL11A	0.820469209491912	0.00579758708365471	0.0561032130758352	0.280133268696407
TRIM28	2.05170155491305e-05	1	1	1.55872702721114e-06
SMAD1	0.00109995097181861	0.153460840046869	0.679395809370865	0.101107343377509
SMAD23	0.0578886071126594	0.00914203756457362	0.926745116733505	0.177306606770964
TAL1	0.0104836262865247	1	0.601362395354531	0.812332349632095
OTX2	0.723455918475303	1	0.439175867298567	1
GATA6	1	1	0.194424860508074	1
REX1	1.57869599958856e-12	1	0.944762272820849	2.14063386826402e-05
TCF4	0.97687679440711	0.218064907978221	0.662929799164211	0.447937155560159
PAX6	1	1	0.508794452644029	1
GATA4	0.000103072899721325	1	0.998836831079894	0.0339202503457407
THAP11	2.86199838255864e-06	0.0559671608406738	0.903851528534443	0.38565731401988
CDX2	1	1	0.943899563928058	1
FOXA1	1	1	0.880847180884973	1
HNF4A	0.644353222722008	0.990839810732803	1	0.886671288395079
SALL4	1	0.00131833417405114	0.944762272820849	0.127901962671983
STAT3	0.00675209199943398	1	1	0.22142410857042
EHAND	0.000652834357895364	1	0.633016907126472	0.333491422897629
SMAD4	1.94687417206651e-11	0.652133871747867	1	0.028226459752615
NR5A2	0.406403359273159	1	0.975264160118128	0.0981842901475153
HNF1B	0.659971605044125	1	0.895072330401948	0.693101475606038
SOX17	1	1	0.527275879968661	1
SNAI2	0.000283056475692491	1	0.916202732028116	0.000214441835694252
EOMES	1	0.105935555531638	0.51280160233506	0.0936406727921601
FOXA2	1	0.906668832161276	0.662929799164211	1
BLIMP1	0.0828355586648747	0.730149883860824	0.843466615687979	1
T	0.175171232737516	0.0102450088771006	0.645103677718902	0.214166340222453
SOX2	1	0.0113303278283213	0.0794272439308056	0.242304928670729
KLF5	5.98656662713152e-08	1	1	0.0478287410764647
LEF1	0.0159549764914066	0.853223696120239	0.935067369013674	1
DHAND	0.0528046693742879	1	1	0.350413851407778
HEY1	2.42349103457402e-16	0.728712523595961	1	0.00115618571833312
MYC	5.38163893294414e-16	0.307300453119728	1	2.44155641303366e-09
AP1	5.76768214986825e-10	0.994537760443052	1	3.47816280355884e-05
NFY	3.8064375422636e-06	1	0.447030596562839	1
NFE2	1.56347949393005e-07	0.479944900724023	1	1.55872702721114e-06
BRCA1	0.616474572824744	1	0.988157006465574	1
CEBPB	0.0149170817338326	1	0.862251109695434	0.713687303249387
ZBTB33	2.15173785120617e-10	1	1	0.028226459752615
ETS	9.20205372316281e-09	9.07293917036798e-05	1	0.000423747075319421
NRF1	2.15617875168112e-20	0.558224317258199	1	0.000124493581974993
REST	0.000391780430620617	0.835594652568421	1	0.10232312624475
MAF	0.674357170180326	0.297974260437168	1	0.107473652926166
IRF	1.53966645049005e-05	0.552182706528311	1	0.0759914229547659
BCL	6.97071782675836e-07	0.00685333569052282	1	4.51694445492083e-05
NFKB	0.802848622302718	1	0.988157006465574	0.00769301059055767
RFX5	0.408461286110551	0.216069743383853	0.105018645182484	0.902050023103693
SMC3	0.000415742522428823	0.786810041534831	0.652745689458501	0.304995896759051
CHD2	5.38163893294414e-16	0.628560888979391	1	0.000408475524839222
SPI1	1.01607990858997e-07	0.00119798458401905	1	0.36028042858567
GATA	1	0.558224317258199	1	0.0368743788150223
ELF1	1.22265689960142e-07	2.47348735871234e-05	1	0.000571739344887068
POU2F2	6.80481904516147e-06	0.000966548203052968	0.904617175434284	7.11062916301652e-07
BATF	0.305337122111457	0.393553019680744	0.715737131826739	0.00815713354214828
NR2C2	0.000796012422231686	0.558224317258199	1	0.296916520795584
HNF4	0.659971605044125	1	0.356932488526813	0.693101475606038
BHLHE40	3.05688541446899e-12	0.971722379842423	1	0.0238463923615873
STAT	0.00298515613694499	0.00914203756457362	1	0.00261544874528086
THAP1	0.0121145003333218	0.882000186458021	1	1
MXI1	0.638611000419258	0.652042575236079	1	0.672256215916779
TCF7L2	0.745905553674302	1	0.114100439052925	0.41822699016525
EBF1	0.00121439239138207	1	1	0.0939379400179207
PRDM1	0.345486586527309	0.652042575236079	0.0608904030411979	0.668132714924666
ZNF143	2.84481778847897e-10	0.786810041534831	1	0.146372085733984
SMARC	0.0498173539524055	1	0.848944511869035	0.000102367158072518
EP300	1.00034829285734e-07	0.150296278571603	0.75680730532585	0.0767227907234246
FOXA	1	0.892955817657585	0.397713554317317	1
ESRRA	0.00051384145080437	0.971722379842423	1	0.000423747075319421
PBX3	0.000150202229051812	1	1	1
SREBP	0.357368929274456	0.82604239475136	0.805850949222338	0.236308475261771
E2F	6.80439878201734e-13	0.150296278571603	1	0.00102632809372703
NR3C1	1.46069563165859e-05	0.234373581401846	0.149942008207355	0.251940391418596
PAX5	0.00015081148343661	0.0264014435283903	1	0.828703147033905
SIN3A	3.03904345355736e-06	0.994537760443052	1	0.0328702805905813
MEF2	1	0.200332875267425	1	0.271046257153121
HSF	0.0679255709984717	1	0.848944511869035	0.693101475606038
CTCFL	8.25208270520217e-06	0.368796675962111	0.904617175434284	0.0478287410764647
TATA	1.71962826580085e-11	0.00190156596327085	1	0.00965605718464752
TFAP2	9.44903082084880e-09	0.383882880304461	0.916202732028116	0.000818252129269523
CCNT2	5.67373491976197e-06	0.558224317258199	1	0.305661038242645
EGR1	1.07994175083943e-11	0.00256953689301842	1	0.00300840384583134
HMGN3	0.221524346704616	0.994537760443052	1	1.74821531593006e-06
SIRT6	0.229824090813699	1	0.495127251679237	1
TCF12	0.00979174204848004	0.674603908270865	0.805850949222338	0.350413851407778
SETDB1	1.46449245239703e-06	1	0.904617175434284	0.0779119526754683
ZEB1	1	0.268519435119811	0.638884716832788	0.160419836625086
ZBTB7A	0.000214205011622699	0.0600790572789995	0.642240866161021	0.869611769193476
BDP1	4.3042652559822e-06	0.120956733558157	1	0.00775676783483374
ZNF263	0.000283056475692491	0.0706298120072205	1	0.855837203720612
MYOD1	0.0974257353112545	1	0.307663513579649	0.709265151241539
TCF3	1	0.984733026955262	0.455302927511719	0.266437054444109
MYB	0.770346848318035	1	1	1
TFAP4	0.25608944174899	1	0.610862677569662	0.266437054444109
RUNX1	1	0.730149883860824	0.67607221505904	1
HOXA5	1	1	0.205855149130089	0.187449226551463
TP53	1	0.842231240280471	1	0.816207419654957
SOX5	1	0.672583073235243	0.808834338848491	1
NFIL3	0.0490688375240737	0.877083025538012	0.790652652316175	0.304995896759051
REL	0.335617748450195	0.826796569113498	1	0.103520536996986
MYCN	0.871555476969859	1	1	0.693101475606038
NFIC	0.97687679440711	0.615732333199553	0.96005305582395	1
COMP1	1	0.82604239475136	0.668539739793944	1
NHLH1	0.267948679339394	1	0.495127251679237	0.13260288484256
TFCP2	0.66327287457884	0.652133871747867	1	0.206672837839229
MZF1	0.0672489922316667	0.150296278571603	1	0.828703147033905
ZBTB6	1	1	1	0.00115618571833312
IKZF1	0.905196656425464	1	0.75680730532585	0.614758692725708
IKZF2	1	1	0.0759894920730152	1
IKZF3	1	1	0.202607537818261	0.774465774960857
CUX1	1	1	0.51280160233506	0.761500818911935
PBX1	1	1	0.51280160233506	0.709622934394356
PAX2	0.770346848318035	1	1	0.485562787920592
PRRX2	1	1	0.02390794760621	1
NFE2L2	0.101534082948281	0.552182706528311	1	0.296916520795584
CEBPA	0.769760943104064	0.0307123911789345	1	0.510004593265496
FOXQ1	1	1	0.988157006465574	1
FOXD3	1	1	1	1
HNF1	1	1	1	1
CCDC6	1	0.652042575236079	1	0.746993760340461
AHR	0.000631429054376387	1	0.931310340281295	0.0809880655560424
POU3F2	1	0.131377035700579	0.560184060288875	0.266437054444109
HSF2	1	1	1	1
SRY	1	1	0.688462507105833	0.693101475606038
NR2F2	1	1	0.899780150616156	1
RORA	1	0.628560888979391	1	0.264322940606373
SEF1	0.69093862803297	1	1	1
HAND1	1	0.70762044547486	1	1
AHR::ARNT	0.0148506120889795	1	1	0.127234123332217
ARNT	0.304810691252393	1	0.684051113022986	1
NKX2-5	1	1	0.651998315479541	1
PPARA	1	0.0574954301791492	0.988157006465574	0.520564696725534
EGR4	4.22861114002175e-10	0.667157541089939	1	0.00671678476236586
EGR3	2.75562466364329e-12	0.0600790572789995	1	0.0223899800584393
DDIT3::CEBPA	0.559731576347798	1	1	0.544621321401366
GFI1	0.196944828193795	1	1	0.948635923169646
XBP1	0.0993353907428844	1	0.916202732028116	1
RREB1	0.0975153416836905	0.690889659643348	1	0.0141815457715076
HLF	0.00891262660762682	0.721138165149947	0.450857485865261	0.503356450553545
LMO2	0.50682069821752	1	0.418016335246364	0.745119354833352
HERPUD1	0.229824090813699	1	0.957549304405701	1
NFE2L1::MAFG	1	1	1	0.333491422897629
NFE2L1	1	0.730149883860824	0.988157006465574	1
FOXI1	1	1	1	1
FOXF2	1	1	0.916202732028116	1
FOXC1	1	1	0.651998315479541	1
FOXD1	1	1	0.558838879753883	1
FOXL1	1	1	0.717748748636761	1
FOXF1	1	1	1	1
NFAT	1	1	0.843466615687979	0.129543142969298
PAX1	0.50682069821752	1	1	1
PAX3	0.164405467189863	1	0.800283781160243	0.207390166313722
PAX8	0.659971605044125	1	0.75680730532585	0.693101475606038
FOXN1	1	1	0.904617175434284	1
ZBTB14	2.19600373412128e-09	1	1	0.177009074630747
PAX4	0.206327268511663	1	0.805850949222338	0.280133268696407
MSX1	1	1	0.085047410330378	1
HOXA3	1	1	0.0284969736299516	1
EN1	1	1	0.0439070509147603	1
SOX9	1	1	0.169547453793559	1
ALX1	1	0.628560888979391	0.244203759979675	1
TGIF1	1	1	0.761135317308569	1
MEIS1	1	1	1	1
MEIS1::HOXA9	1	1	1	1
FOXJ2	1	1	0.943899563928058	1
NKX6-1	1	1	0.926745116733505	1
NKX2-1	1	1	0.930951955261594	1
HMX3	0.581403906417606	1	0.610862677569662	1
PDX1	1	1	0.0561032130758352	1
VSX2	1	1	0.0250769679031524	1
VDR	0.00565821023321412	0.0469081729624539	1	0.236308475261771
SPZ1	0.0031203774744735	0.422600035990829	1	0.101107343377509
ZIC1	0.00675209199943398	0.842231240280471	0.689721338219358	0.616299389312136
ZIC2	4.13374154000453e-05	0.652042575236079	0.926745116733505	0.0417500384986376
ZIC3	7.0228469639979e-05	0.715948197460056	0.662929799164211	0.815021799634832
NKX3-1	1	1	0.75680730532585	1
ARID5B	1	1	0.682443413804136	0.828703147033905
BPTF	1	1	0.22911497004593	1
POU6F1	1	1	0.271533450167229	0.977072520864222
HIF1A	0.00759964774983422	1	1	0.977072520864222
ZNF423	1	1	0.926745116733505	1
KLF12	1.71505102435519e-10	1	1	0.0331111075817003
FOXO4	1	1	1	1
FOXO1	1	0.994537760443052	1	1
FOXO3	1	1	1	1
CDC5L	1	1	1	1
TOPORS	1	1	0.858900794210063	0.138610145253431
PITX2	1	1	0.454091960326785	1
ATF6	1	0.994537760443052	0.75680730532585	0.693101475606038
TLX2	1	0.882000186458021	0.904617175434284	1
NKX2-2	1	1	0.450857485865261	1
NKX6-2	1	1	0.886780517764228	1
BACH2	0.0353828268938732	0.954677415828481	0.988157006465574	2.14063386826402e-05
PATZ1	1.37937862561945e-06	0.792681019851706	1	0.198606310199865
BACH1	0.829053133961223	0.131377035700579	1	0.0173089984546617
LHX3	1	1	0.0976377724342127	1
ATF4	1.43331875461225e-05	1	0.877839673659206	0.261316496497474
NR6A1	1	1	1	0.275906480646604
ELF2	0.795562384986266	0.994537760443052	1	0.0497723814196502
ZBTB18	1	1	0.368384056682144	1
AFP	1	1	0.879998282501355	1
ALX4	1	1	0.0175282611172115	1
CEBPD	0.348634206981856	1	0.943899563928058	0.997376197662245
CEBPG	0.143623934298349	1	1	0.271658386265878
CRX	1	1	0.02390794760621	1
DBP	0.769760943104064	1	0.877839673659206	0.616826874162688
FOXM1	1	1	0.600778071644774	1
NR1H4	1	1	1	1
GCM	1	1	0.334484149396435	0.693101475606038
ONECUT1	1	1	0.739679621065841	1
HOXA4	1	1	0.02390794760621	0.399223149508115
ITGB2	1	1	0.92224849733046	1
NR1H	0.382727099153741	0.919138188800286	0.992739820233334	0.497469610365054
MAZ	1.00034829285734e-07	0.0349955485462059	1	0.0759914229547659
MTF1	2.32564406472921e-05	1	0.903851528534443	0.979439990212241
PTF1A	1	1	0.75680730532585	1
TEF	0.103360829055597	1	0.988157006465574	0.693101475606038
ETV7	0.110603961480157	0.279463266991623	1	0.855837203720612
AP3	1	1	0.1625903331273	1
E4F1	0.829053133961223	1	0.645103677718902	0.139271583141861
TEAD2	7.41474180683034e-14	1	1	0.00172211330792368
SMAD3	1	0.983723588550611	1	1
GTF2I	6.70046176577157e-05	0.826796569113498	1	0.0817699154362249
GTF2A	1	1	0.926745116733505	1
MYOG	1	1	0.843139369398536	0.348410569716382
CACBP	0.00132867128486082	0.0239780850105692	1	0.00105829065272642
CACD	5.92542846126977e-08	0.498131125137088	0.984057035694391	0.0533230237666846
RUNX2	0.326853992170735	0.177624357852329	0.916202732028116	1
CBX5	1	1	0.926745116733505	1
NR5A1	1	1	1	0.440088009583859
ZNF384	1	1	0.560184060288875	0.429614843229062
FOXJ1	1	1	0.926745116733505	1
POU1F1	1	0.072060094868783	0.984598719708286	0.293315522084547
HMGA1	1	1	1	0.361089261259607
RUNX	1	1	0.495127251679237	1
SMAD	1	0.638698355201596	1	0.751981399381998
FOX	1	1	0.516149923706921	1
RAR	1	0.585541457834643	0.539984226808396	1
AHR::ARNT::HIF1A	0.00495577020296855	0.628560888979391	0.916202732028116	0.139840069138337
FOXP1	1	1	0.717748748636761	1
CDX	1	0.00531666429306496	0.937312749879848	1
FOXP3	1	0.870207079485614	1	1
PTEN	0.0243634701556704	1	1	0.643496844040152
AIRE	0.915055919948763	1	1	0.348442805338923
HES1	0.00984229133304591	1	1	0.746993760340461
SOX	1	1	0.0683922953384348	1
TBX5	0.885762697068079	1	0.800283781160243	0.513270992108026
TFE	0.725003940390202	1	1	1
GLI	0.17350388059799	0.315865322904305	1	1
GFI1B	0.709762933092691	1	0.975264160118128	0.721081657887972
HF1H3B	8.82654024795698e-11	0.00685333569052282	1	0.000144420079276678
GZF1	0.680939403792425	0.730149883860824	0.75680730532585	1
HIC1	7.85646678311042e-08	0.147403280735226	1	1
ZBTB16	1	1	0.382116838028121	1
ZNF628	1	0.842231240280471	0.992739820233334	0.901339078357734
OVOL2	0.0340330073210571	0.0118689326106164	1	0.00904074567993778
ZNF350	0.295323838995556	0.842231240280471	1	1
HOXA7	1	1	0.367024903471947	1
ZNF589	0.00198827182905327	0.558224317258199	0.930951955261594	0.321648471898139
RBPJ	1	1	1	0.314694486848454
CLOCK::ARNTL	0.802848622302718	1	0.22911497004593	1
OTX	1	1	1	1
WT1	3.73722614549222e-15	0.633445115397328	0.977522526043693	0.0177729407438147
ZNF219	2.65490406792955e-08	0.122675446702048	1	0.0188654678037136
DMRT1	1	1	0.626000864458804	1
DMRT2	1	1	0.75680730532585	0.693101475606038
DMRT3	1	1	0.367024903471947	1
DMRTA1	1	1	1	1
DMRTA2	1	1	0.865311372119113	1
DMRTC2	1	1	0.943899563928058	1
HNF1A	1	1	1	1
MYF5	1	1	0.367024903471947	1
ELK4	0.0109942892356147	0.000362609661777836	0.438746995909419	0.187449226551463
SPIB	1	0.504331356034594	1	1
TEAD1	1	1	0.367024903471947	0.635543861015018
HLTF	1	0.70762044547486	0.262588108234987	1
NR2E1::NFIC	1	0.48605384073245	1	1
NKX3-2	0.69093862803297	1	0.971103723328426	1
NOBOX	1	1	0.109189354180986	1
HINFP	6.31380680707405e-12	1	1	0.204389544798549
ELF5	1	0.000444884421654405	1	0.239413307914811
ESRRB	1	1	1	0.208569786906586
TFCP2L1	0.764020461103513	0.654763076282362	1	0.0533230237666846
ZFX	0.0203305014985007	1	1	0.0331111075817003
EWSR1::FLI1	0.479692535610711	0.652042575236079	1	0.0478287410764647
KLF4	2.13704667767803e-10	0.517601786849954	1	0.0069801748206352
NFATC2	1	1	0.941774562622208	0.771853930161453
INSM1	0.0961416275265623	0.842231240280471	0.662929799164211	0.447937155560159
FEV	1	9.37710819786535e-05	0.783590922139362	0.0742748115376626
NR4A	1	0.994537760443052	1	0.314694486848454
PLAG1	0.000837489913648131	0.24555670504976	1	0.108987355535243
NR2E3	1	1	1	1
ESR2	0.221451848249435	1	1	0.0136848540741201
HIF1A::ARNT	0.885762697068079	1	1	0.841167153002771
ARID3A	1	1	0.105018645182484	1
ARID5A	1	1	0.763025478755584	1
ASCL2	1	1	0.154901170503523	0.296916520795584
BBX	1	1	1	1
BCL6B	1	1	1	1
E2F2	1.64553201370982e-06	1	1	0.0478287410764647
EHF	1	0.128017257008152	0.926745116733505	0.0260757403136822
ELF3	1	0.000362609661777836	1	0.208569786906586
FOXJ3	1	1	0.988157006465574	1
FOXK1	0.999905891551592	1	0.926745116733505	1
GCM1	1	0.216069743383853	0.943899563928058	0.0533230237666846
GLIS2	0.29374530491601	0.437991638846502	0.942103679297126	0.474004540159908
ZSCAN4	0.745905553674302	0.994537760443052	1	1
GMEB1	1	1	0.645103677718902	0.139271583141861
HBP1	1	1	0.81624905265126	1
IRC900814	0.97687679440711	1	1	1
IRF4	1	1	0.0453165265539287	1
IRF6	0.659971605044125	1	1	8.63274350893561e-05
JDP2	0.0119530167709122	1	0.548539581243111	0.000238656990330137
KLF7	3.96947900291555e-18	1	1	6.25367124164431e-05
MYBL1	1	1	0.937312749879848	1
MYF6	0.944156455087448	1	0.729276204684689	1
OSR1	1	1	0.774688008600643	0.977072520864222
OSR2	1	1	1	0.890039073515369
PLAGL1	3.27846763352726e-07	1	0.932188816587327	0.693101475606038
RARA	1	0.730149883860824	0.932188816587327	1
RFX3	0.769760943104064	1	0.48379808544904	0.91155704170242
RFX7	0.227457681276214	0.989720494333846	0.930951955261594	1
SOX11	1	0.989720494333846	0.0606685491149404	1
SOX12	1	0.016386472944108	0.600778071644774	1
SOX13	1	0.268519435119811	0.221508248260902	1
SOX14	1	0.82604239475136	0.988157006465574	0.00260914436181143
SOX15	1	0.994537760443052	1	1
SOX18	1	0.882000186458021	0.684051113022986	0.696642772401756
SOX1	1	0.00147386317871097	0.318999423956606	0.563243902883255
SOX21	1	1	0.916202732028116	0.00426572185138038
SOX30	1	1	0.904617175434284	1
SOX4	1	1	0.0759024345791458	1
SOX7	1	0.994537760443052	0.658054722377668	1
SOX8	1	1	1	0.168226917814272
SP100	0.538830351843695	1	1	0.953632512757275
SPDEF	0.882096743387731	0.0226730576874456	0.943899563928058	1
TCF7L1	1	1	0.316324308318076	1
TCF7	1	1	0.798053247867572	1
TFAP2B	7.98496060157926e-06	1	1	0.54279516745932
TFAP2E	0.00955951934757737	1	1	0.727753274281549
ZBTB12	1	1	0.886780517764228	0.531237572085593
ZBTB3	0.463815700560633	1	1	0.693101475606038
ZNF35	1	1	1	1
ZNF8	1	1	1	0.503356450553545
ZSCAN26	1	0.954677415828481	0.942703276204325	0.993362564411567
ZNF281	2.82312512181345e-08	2.94590924060465e-05	1	0.00974565309491165
ZNF410	1	0.271677349506275	1	1
ZNF691	1	0.117179460396301	0.662929799164211	1
ZNF740	5.06247717586425e-08	0.00250487025439249	1	0.00293756092831966
ALX3	1	1	0.0331571065426949	1
ARX	1	1	0.271533450167229	1
BARHL1	1	1	0.244203759979675	1
BARHL2	1	0.853223696120239	0.639368779606636	1
BARX1	1	0.842231240280471	0.92224849733046	1
BARX2	1	1	0.81624905265126	1
BSX	1	1	0.22911497004593	1
CDX1	1	1	0.662929799164211	0.554923993343818
CPHX	1	0.82604239475136	0.58153186501249	1
DBX1	1	1	1	1
DBX2	1	1	0.790652652316175	0.987726752059978
DLX1	1	1	0.0361090627746284	1
DLX2	1	1	0.662929799164211	1
DLX3	1	1	0.937312749879848	1
DLX4	1	0.730149883860824	0.688462507105833	1
DLX5	1	1	0.215185073129323	1
DMBX1	1	1	0.02390794760621	1
DOBOX4	1	1	1	1
DOBOX5	1	1	0.0794272439308056	1
DUX4	1	0.383882880304461	1	1
EMX2	1	1	0.0428061067840711	1
EN2	1	1	0.0606685491149404	1
ESX1	1	1	0.0353275106389384	1
EVX1	1	1	0.0484904590081434	1
EVX2	1	1	0.262588108234987	0.520536855841259
GBX1	1	1	0.0606685491149404	1
GBX2	1	1	0.0331571065426949	1
GSC	1	1	0.426686760779618	1
GSX2	1	1	0.0608904030411979	1
HDX	1	1	1	1
HLX	1	1	0.29729449425495	0.614758692725708
MNX1	1	1	0.0827884533927869	1
HMBOX1	1	0.751906077238138	0.528782092394391	0.665063205530062
HMX1	1	0.82604239475136	0.662929799164211	1
HMX2	1	0.730149883860824	0.877839673659206	1
HOMEZ	1	1	0.755588597863448	0.692854284796891
HOXA10	1	1	0.798053247867572	1
HOXA11	1	1	0.800283781160243	1
HOXA13	1	1	1	1
HOXA1	1	1	0.0178312260315553	1
HOXA2	1	1	0.0573525058031953	1
HOXA6	1	1	0.926745116733505	1
HOXA9	1	1	1	1
HOXB13	1	1	0.682443413804136	1
HOXB3	1	1	0.105018645182484	1
HOXB4	1	1	0.0603345367076782	1
HOXB5	1	1	0.0561032130758352	1
HOXB6	1	1	0.843466615687979	1
HOXB7	1	1	0.0794272439308056	1
HOXB8	1	1	0.948906539527512	1
HOXB9	1	1	0.916202732028116	1
HOXC10	1	1	1	1
HOXC11	1	1	0.916202732028116	1
HOXC12	1	1	1	0.521419125217218
HOXC13	1	1	0.75680730532585	1
HOXC4	1	1	0.149553771632779	1
HOXC5	1	1	0.0998567594783477	1
HOXC6	1	1	0.75680730532585	0.213048156410077
HOXC8	1	1	0.926745116733505	1
HOXC9	1	1	1	1
HOXD10	1	1	0.682443413804136	0.591104104020984
HOXD11	1	1	0.932188816587327	0.745119354833352
HOXD12	1	1	0.988157006465574	0.751981399381998
HOXD13	1	1	0.942302785941582	0.367487179926715
HOXD1	1	1	0.0361090627746284	1
HOXD3	1	1	0.0178312260315553	1
HOXD8	1	0.640182073466532	0.0561032130758352	1
IRX2	0.680939403792425	1	1	0.993362564411567
IRX3	1	1	1	1
IRX4	1	0.994537760443052	1	0.972779343843275
IRX5	0.745905553674302	1	1	1
IRX6	1	1	1	0.672256215916779
ISL2	1	0.823375061004709	0.751625494312903	1
ISX	1	1	0.0606685491149404	1
LBX2	1	1	0.0879577016575423	1
LHX1	1	1	0.02390794760621	1
LHX2	1	1	0.0759024345791458	1
LHX4	1	1	0.0881398114412788	1
LHX5	1	1	0.307663513579649	1
LHX6	1	1	0.0331571065426949	1
LHX8	1	1	0.165299519130249	1
LHX9	1	1	0.334484149396435	1
LMX1A	1	1	0.297989400142634	1
LMX1B	1	1	0.154901170503523	1
MEOX1	1	1	0.02390794760621	1
MEIS3	1	1	0.790652652316175	1
MSX2	1	1	0.176773724757615	1
NKX1-1	1	1	0.0250769679031524	1
NKX1-2	1	1	0.662929799164211	1
NKX2-3	1	1	0.988157006465574	1
NKX2-4	1	1	0.528782092394391	1
NKX2-6	0.66327287457884	1	0.926745116733505	1
NKX2-8	1	1	1	1
NKX6-3	1	1	0.844010693858766	1
OBOX1	1	1	0.172459416119384	1
OBOX2	1	1	0.154901170503523	1
OBOX3	1	1	0.307663513579649	1
OBOX5	1	1	0.22911497004593	1
OBOX6	1	1	0.369543426266317	1
OTP	1	1	0.165299519130249	1
OTX1	1	1	0.241611466494321	1
PAX7	1	1	0.0604859224202236	1
PHOX2A	1	1	0.0794272439308056	1
PHOX2B	1	1	0.0361090627746284	1
PITX1	1	1	0.495127251679237	1
PITX3	1	1	0.684051113022986	1
PKNOX1	1	1	1	1
PKNOX2	1	1	1	1
POU2F3	1	0.00615250555974802	0.501579623675234	0.144443550374248
POU3F1	1	0.0827559035589136	0.899780150616156	0.40590991880342
POU3F3	1	0.164948081629633	0.0739529658412685	0.0755693264500729
POU3F4	1	0.0583345891613176	0.937312749879848	0.139271583141861
POU4F3	1	0.994537760443052	1	0.599977529873225
PROP1	1	1	0.450857485865261	1
PRRX1	1	1	0.213679411083379	1
RAX	1	1	0.0604859224202236	1
RHOXF1	1	1	0.0773933731390997	1
RHOXF2	1	1	0.194424860508074	1
SHOX2	1	1	0.0837366317746556	1
TGIF2	1	1	1	1
UNCX	1	1	0.0361090627746284	1
VAX1	1	1	0.0361090627746284	1
VAX2	1	1	0.0175282611172115	1
VSX1	1	1	0.0175282611172115	1
GLI2	0.0920544385910263	1	1	1
GLIS1	0.244371409738131	1	1	0.432820838243298
GLIS3	0.000480115920907771	0.469481378413294	0.948906539527512	0.13260288484256
HIC2	1	1	1	1
KLF13	8.13648891809695e-08	1	0.926745116733505	0.790377335861902
KLF14	2.42906714932526e-16	0.0114589700239096	1	0.00393071127306933
KLF16	1.6172555238862e-18	0.0440337583814121	1	0.000818252129269523
SCRT1	0.819526162262354	0.823375061004709	0.591838916672455	0.132354176281174
SCRT2	1	0.790241168112626	0.48379808544904	0.459488186796486
SP8	1.50739044692685e-11	0.368796675962111	1	0.00102632809372703
YY2	1	0.0600790572789995	1	1
ZBED1	0.501201663948471	1	1	1
ZBTB7C	1.49996112456773e-09	0.182035920676655	1	0.00631414921702433
ZIC4	0.00036638227829805	0.82604239475136	1	0.0207929746316271
ZKSCAN3	0.557542557590668	1	0.916202732028116	0.92076095457552
ZNF524	0.611286610951119	0.994537760443052	1	0.372106015120832
ZNF75A	1	1	0.450857485865261	1
ZNF784	1	1	0.998836831079894	1
ZNF652	1	1	0.146491428551823	1
CENPB	0.00304668749493191	1	1	0.418323464672148
GRHL1	1	1	0.941774562622208	0.030860416893635
CUX2	0.795562384986266	1	0.988157006465574	0.602074463464608
ONECUT2	1	1	0.805850949222338	1
ONECUT3	1	1	0.290325267066502	1
E2F7	1	1	0.848944511869035	0.0381617005466031
ELF4	0.723455918475303	0.0331768945396165	0.745656427058623	0.112730126043714
ELK3	0.026037596250585	0.0150790291290542	0.367024903471947	0.139840069138337
ERF	0.00426998703587048	0.00235221382359299	0.848944511869035	0.252686201318842
ERG	0.0805331552354986	0.000266789627756221	0.715737131826739	0.0881893252326723
ETV1	0.0112042179605729	0.0399794835290894	0.307663513579649	0.052413770283963
ETV2	0.799631407864052	3.26711177686702e-05	0.947203111635017	0.611777884646913
ETV3	0.0594754028492569	0.152727477774621	0.299681039509079	0.5429055459974
ETV4	0.0145233364076471	0.0491406319047573	0.334484149396435	0.0616478203308437
ETV5	0.103236820951507	2.47348735871234e-05	1	0.0141815457715076
ETV6	0.0926577797657188	0.000266789627756221	1	0.387234508202006
FLI1	0.10693397660654	6.2750760384147e-05	0.426686760779618	0.0742748115376626
SPIC	1	0.000972391243050302	1	1
GCM2	1	0.516893166734064	0.469354954458886	0.761167488811273
HSF4	1	1	1	0.0331111075817003
HSFY2	1	1	0.89132430052287	1
MEF2B	1	1	1	0.956858203032302
MEF2D	1	0.882000186458021	0.988157006465574	0.819152995538862
MEIS2	1	1	0.937312749879848	1
TGIF2LX	1	1	1	1
MYBL2	0.397168558085918	1	0.988157006465574	1
NFAT5	1	1	0.983612514734635	0.124446675545185
NFATC1	1	1	0.53799042157636	0.693101475606038
NFIA	1	1	1	1
NFIB	1	1	1	1
NFIX	1	0.451718179885082	0.992739820233334	1
PAX9	0.00105019334497937	1	1	0.0923593033192842
POU4F1	1	0.354512655709819	0.199380811158548	1
POU4F2	1	0.151432883306019	1	0.271046257153121
POU6F2	1	1	0.0889129721905507	0.979439990212241
PROX1	0.46375700303702	0.587300362494516	0.935067369013674	1
RFX2	0.0805331552354986	1	0.317640859570451	1
RUNX3	0.221553364557578	0.652133871747867	1	0.520564696725534
GMEB2	0.0889979024485155	1	0.58153186501249	0.236308475261771
MGA	1	1	1	0.206672837839229
TBR1	1	1	0.684051113022986	0.981117376489819
TBX15	0.885762697068079	1	1	0.346109502435707
TBX19	1	0.842231240280471	1	0.847522005259041
TBX1	1	1	0.662929799164211	0.972889447295159
TBX20	1	1	1	0.576461284808479
TBX21	1	1	0.51280160233506	1
TBX2	1	1	0.988157006465574	0.522412334019331
TBX4	1	1	0.970355518331769	0.869611769193476
TEAD3	1	0.14862219620704	0.225715429172297	0.692680035667464
ARNTL	0.659971605044125	1	0.151348337329519	1
ATOH1	1	1	0.75680730532585	1
BHLHA15	1	1	1	1
BHLHE41	0.150155271417991	1	0.618037469613602	0.987726752059978
BHLHE22	1	1	1	1
BHLHE23	1	1	0.916202732028116	0.92076095457552
CLOCK	1	1	1	1
FIGLA	1	0.22227961550076	0.262653006712612	0.409971849482579
HES5	0.069132835887387	1	0.679882795708743	1
HES7	0.203862014274386	1	0.843466615687979	0.997376197662245
HEY2	0.00973154721682046	1	0.516149923706921	1
ID4	0.246029290584708	0.842231240280471	0.729276204684689	0.0729305415107819
MESP1	0.581403906417606	0.508587601327095	0.843139369398536	0.107473652926166
MLXIPL	0.634710915420996	1	1	1
MLX	0.314584860439781	1	0.662929799164211	1
MNT	0.900166010627876	1	0.450857485865261	1
NEUROD2	1	1	1	1
NEUROG2	1	1	0.601362395354531	1
OLIG1	1	1	0.970355518331769	1
OLIG2	0.937781767705482	1	0.789129493977241	1
OLIG3	1	1	1	1
TFE3	0.0539565880861195	1	0.509315392215735	1
TFEB	0.409445584253496	1	0.649814206311704	0.523461443973317
TCF21	1	1	0.439175867298567	1
ATF7	0.00675209199943398	1	0.307663513579649	0.00411959917405465
CEBPE	0.368929396344276	1	0.717748748636761	0.644846695678891
CREB3L1	0.096779624756378	1	0.904617175434284	0.0191820338358483
CREB3	0.0353828268938732	1	0.684051113022986	0.028226459752615
CREB3L2	0.304810691252393	1	0.984598719708286	0.127901962671983
CREB5	0.0030179240419607	1	0.34536032486562	0.236308475261771
MAFF	1	0.835594652568421	0.969491174176393	0.271046257153121
MAFG	1	0.383882880304461	1	0.729618322241444
NRL	0.0622021648338112	1	1	0.629020847334335
FOXB1	1	1	0.286031850756999	0.264105560455482
FOXC2	1	1	0.662977871067819	0.693101475606038
FOXD2	1	1	1	1
FOXG1	0.958579179543322	0.994537760443052	1	1
FOXO6	1	1	0.916202732028116	1
DLX6	1	1	0.290325267066502	1
DPRX	1	1	0.22911497004593	1
DRGX	1	1	0.0361090627746284	1
DUXA	1	0.704809253996592	1	1
EMX1	1	1	0.0561032130758352	1
GSC2	1	1	0.0739529658412685	1
GSX1	1	1	0.0175282611172115	1
HESX1	1	1	0.0250769679031524	0.984056144936672
HOXB2	1	1	0.074855207650882	1
HOXD9	1	1	1	1
MEOX2	1	1	0.0703198144873045	1
MIXL1	1	1	0.0604859224202236	1
NOTO	1	1	0.041298621399969	1
RAX2	1	1	0.0949214941995741	1
SHOX	1	1	0.0764571510229995	1
VENTX	1	1	0.426686760779618	1
ESRRG	1	0.53975466898495	1	0.328308053078807
NR2E1	1	1	0.942703276204325	0.693101475606038
NR2F6	1	1	0.96005305582395	0.576461284808479
NR3C2	1	1	0.948906539527512	0.236308475261771
RARG	1	0.257992201004882	0.846100780470143	0.713687303249387
RXRB	1	1	0.988157006465574	1
RXRG	1	1	1	0.750459051432734
RARB	1	1	1	0.307170219351559
THRA	1	1	0.916202732028116	0.132752691227187
THRB	0.475728810780424	0.572365235945946	0.713690994679861	1
TP63	1	1	1	0.187449226551463
TP73	1	0.689119065078004	1	0.271046257153121
PRDM4	1	0.82604239475136	0.652745689458501	1
ZBTB49	0.345486586527309	0.730149883860824	0.903851528534443	1
ZNF232	1	1	0.751625494312903	1
ZNF282	1	0.628560888979391	1	1
ZSCAN16	1	1	0.877839673659206	1
ZNF713	1	1	0.610862677569662	1
CPEB1	1	0.954677415828481	1	1
E2F8	1	1	1	0.104092211801453
SOX10	1	1	1	0.0589269489811545
SOX3	1	1	0.642240866161021	0.0204131019642999
MSC	1	1	0.93268608753189	0.975490521500745
TFEC	0.581403906417606	1	0.75680730532585	0.693101475606038
POU5F1::SOX2	0.473020429069751	0.0158020209300647	0.684051113022986	0.000126160915350284
TFAP2A	1.77661165412601e-07	0.751502376701455	0.981575191090384	0.115619964853898
ARID3B	1	1	0.290325267066502	1
ARID3C	1	1	0.81624905265126	0.65001581437876
HMGA2	1	1	0.662977871067819	0.96732479636738
MITF	0.0442680515877447	1	1	0.271046257153121
TWIST2	1	0.720698481296502	0.618552722006714	0.881167442995438
ARNT2	1.07605757718844e-07	0.652042575236079	1	0.436775900162633
SREBF2	0.000253017089278836	0.569574112664903	1	0.000199897989008929
HES4	1.20199810583988e-06	1	1	0.590975437025306
NPAS2	0.580654678391663	1	0.76794657298283	1
C13ORF38-SOHLH2	0.00333480480172335	1	1	1
TCFL5	0.00151870723945604	1	0.688462507105833	0.812332349632095
ENSG00000187728	1	1	0.497985739429459	1
NHLH2	0.069527947069242	1	0.53799042157636	0.0768866374085251
NEUROG1	1	0.572365235945946	0.937312749879848	0.977072520864222
ATOH7	0.720063131326611	1	0.71786381335542	0.188487068518717
MAFK	1	0.884327217692044	1	0.0715987445448632
ATF1	0.00418403368866424	1	0.417417122229745	0.000233480282521518
ATF5	0.326853992170735	1	0.731509501316982	0.848732510093634
JUN	0.000963742951404885	0.727072463386765	0.904617175434284	8.24211980862617e-05
MAFB	1	0.640182073466532	1	0.5429055459974
SP9	8.1019079899861e-11	0.895172062429571	1	0.0141815457715076
ZSCAN10	0.00234749834141665	1	1	0.754334104302454
ZNF202	0.0261126054672089	0.0159171319191715	1	0.590975437025306
ZBTB7B	5.62697792820296e-13	0.105161347833168	1	0.0768866374085251
ZKSCAN1	0.082965008341431	1	1	1
ZBTB1	0.725003940390202	0.558224317258199	1	0.804551581863089
ZNF148	1.02339104875768e-09	0.0103589117819035	1	0.00115601639776042
SNAI3	1	0.558224317258199	0.688462507105833	0.503356450553545
ZFP161	2.94881853284825e-07	1	1	0.743635403394793
AL662834.13	1	1	0.937312749879848	0.981504358380718
ZNF32	1	1	1	1
ZFY	4.27116448016594e-09	0.954677415828481	1	0.021581120944997
SP5	2.10945566446748e-16	1	1	0.000168859670473953
YBX1	0.0400474986539396	0.24578551715041	1	1
LIN54	1	0.0573981340782914	0.916202732028116	1
KDM2B	1	1	1	1
MLL	2.8502636787929e-08	1	0.948906539527512	0.0228805474081375
DNMT1	7.04429436956597e-11	0.842231240280471	1	0.00155301865004427
TET1	6.70046176577157e-05	1	1	1
E2F3	2.68526967508704e-12	1	1	0.00115618571833312
ENSG00000235187	0.00543393267541742	0.00123400399269063	0.944762272820849	0.157259480878015
KIAA0415	0.885762697068079	1	1	1
GATA2	1	1	1	1
UBP1	0.0571822675211813	0.704809253996592	1	0.0993445682744609
TLX3	1	0.842231240280471	0.916202732028116	1
ZFHX2	1	1	0.0513428404914805	1
ZFHX3	1	1	0.0361090627746284	1
VTN	1	1	0.307663513579649	1
NANOGP1	1	0.000266789627756221	0.729276204684689	1
SIX6	1	1	0.662929799164211	1
ENSG00000234254	1	1	1	1
SIX2	1	0.652042575236079	1	1
AL662830.5	0.0353828268938732	1	0.904617175434284	1
HHEX	1	1	1	0.271046257153121
NAIF1	0.616474572824744	1	0.58153186501249	1
MECP2	1	1	0.633016907126472	0.692854284796891
TERF2	1	1	1	0.977072520864222
MYPOP	0.68276595188553	1	0.89132430052287	0.854378215527103
C11ORF9	0.0539565880861195	0.989720494333846	1	0.847522005259041
AR	1	0.842231240280471	0.682027791891577	1
CR936877.3	0.673076168111531	0.786810041534831	1	0.503356450553545
HNF4G	1	0.0824517808096675	1	0.956858203032302
RORB	1	0.0743398445695847	1	0.187449226551463
LCOR	1	1	1	0.727753274281549
RFX8	0.041217464868088	0.704809253996592	0.689721338219358	0.524620832017274
SMAD2	0.829053133961223	0.479972959683408	1	1
CIC	0.795562384986266	1	1	0.682910594245452
HMG20B	1	1	1	1
TBX3	1	1	0.942703276204325	0.429614843229062
PRKRIR	1	0.994537760443052	0.729276204684689	1
ENSG00000250096	0.388681799474937	0.504331356034594	0.717748748636761	0.347116416256357
E2F1	2.68831333294956e-15	0.842231240280471	1	0.00142914255059132
PRDM16	1	1	0.905543541048438	1
IRF1	1	1	0.48379808544904	1
IRF2	1	1	0.81624905265126	1
NFYA	0.000184339437579922	1	0.755588597863448	1
RELA	0.125220215740949	0.0606331731756096	0.58153186501249	0.447937155560159
NFKB1	0.857341596648563	1	1	0.0768866374085251
OVOL1	1	0.0825708503010598	1	1
STAT1	1	0.82604239475136	1	0.197370344481144
BX088580.2	1	2.54706358096892e-05	0.937312749879848	0.000102367158072518
TBPL2	1	0.730149883860824	1	0.207390166313722
ZIC5	9.88789688042151e-06	0.415826561936586	1	0.372106015120832
BCL6	0.829053133961223	0.53975466898495	0.684051113022986	1
E2F4	2.8163317719974e-09	1	1	0.0592941388057511
E2F6	9.70190435177783e-10	0.0573981340782914	1	0.0331111075817003
FOSL2	0.0278769224868076	0.628666648974856	0.53799042157636	0.000238656990330137
FOXH1	1	0.652042575236079	0.880032466607462	1
FOXP4	1	1	0.688462507105833	1
HSF1	0.345486586527309	1	1	1
NFYB	2.33767766525716e-07	1	0.728674395074393	0.955039468630718
STAT4	1	1	0.916202732028116	1
STAT6	1	1	0.426686760779618	1
USF2	0.457767924380241	1	0.682443413804136	0.231629859352244
GLI1	0.0340330073210571	1	0.971598609715572	0.635543861015018
CEBPZ	0.000832773957180939	1	0.268388873101312	1
ENSG00000261932	1	1	1	1
BRF1	1	1	1	1
ETS1	0.926198321375801	1.6081001650023e-06	1	0.139840069138337
MAFA	0.0932296395567957	0.82604239475136	1	0.0312394273624278
CNOT3	2.30699952046595e-18	1	1	0.00765945111011431
NR0B1	0.000267932132254382	0.400585238793261	0.988157006465574	0.0468902675814835
DEAF1	0.000326571451234014	0.638698355201596	0.947203111635017	1
EBF3	1	1	1	0.300365742691799
NR1H3	1	1	0.450857485865261	0.751981399381998
NPAS3	6.80481904516147e-06	1	0.926745116733505	0.827670877909409
IRF8	1	0.257992201004882	0.334484149396435	1
IRF3	1	0.817719807542374	1	1
IRF7	1	1	0.556167445130208	1
KLF15	8.19296631307448e-11	0.120956733558157	1	0.00232138588021391
MTERF	0.731397975600049	1	1	0.864108788809401
PARP1	1	1	0.843466615687979	1
ZBTB42	1	1	0.34536032486562	1
POLR3A	1	1	0.942703276204325	1
SATB1	1	1	0.932188816587327	0.972779343843275
STAT5B	1	1	1	1
TAL2	0.262690681000574	1	0.645103677718902	1
TBX22	1	1	1	0.614758692725708
FOXN2	1	0.824765036176298	0.904617175434284	0.886671288395079
ZNF615	1	0.826796569113498	1	0.614758692725708
BCL11B	1	0.113159291108377	0.930951955261594	0.965333920530407
SMARCC1	0.0301866068420966	1	0.805850949222338	0.00172211330792368
ZNF683	1	1	0.307663513579649	1
ZNF274	1	1	0.805850949222338	1
STAT2	1	1	0.645103677718902	1
FEZF2	1	1	0.988157006465574	1
SCXA	0.785579699795986	1	0.316324308318076	1
NPAS4	0.958579179543322	1	0.777718697958803	0.316583053143652
NR1D2	0.986698712927164	1	0.96005305582395	1
HAND2	1	0.704809253996592	1	1
ATOH8	1	0.0963172494130299	0.976973586452684	0.604694151001571
ENSG00000250811	0.725003940390202	1	0.904617175434284	1
BATF3	0.366559475464966	0.652042575236079	0.618552722006714	0.712436642802423
HSFY1	1	1	0.89132430052287	1
IRF5	1	1	0.495127251679237	1
IRF9	1	1	0.688462507105833	0.767730207974687
MESP2	0.4850349615815	0.422600035990829	0.789016849788492	0.128248196695068
NFKB2	0.856984166210011	1	1	0.896237977047066
NR4A2	1	1	0.932188816587327	0.420836373259129
TGIF2LY	1	1	1	1
ZNF75C	1	1	0.450857485865261	1
AL662828.6	0.73834252395325	1	0.495127251679237	0.754453281246688
DDIT3	0.0235045498535386	1	0.988157006465574	1
ENO1	1	1	0.944762272820849	1
FUBP1	1	1	0.688462507105833	1
MBD2	2.53019262102319e-07	1	1	0.316470980338306
NFYC	0.00035686404731794	1	0.747949698459305	1
NR1H2	1	0.976247191674268	1	1
NR1I2	1	1	1	0.847522005259041
NR1I3	1	1	0.848944511869035	1
CBFB	1	1	1	1
PURA	8.95061329550894e-07	0.0573981340782914	1	0.139840069138337
RELB	1	0.0159171319191715	1	0.367487179926715
TFDP1	0.0660501205862115	1	1	0.0071052890601273
ZBTB4	0.235778313264943	1	1	1
HIVEP3	0.471853526360276	1	1	0.847522005259041
ZNF333	1	1	1	1
